# Supplementary material for: The Effect of Imidacloprid on the Volatile Organic Compound Profile of Strawberries: New Insights from Flavoromics
Source: Foods. 2023 Jul 31;12(15):2914. doi: 10.3390/foods12152914 (PMC10418971; doi:10.3390/foods12152914)
Supplement: Supplementary file 1 [file foods-12-02914-s001.zip]

Archive with 3 entries (3 files):
- 02-Supporting information-Figure S1-S3.pdf
- 03-Suporting information Table S2.xlsx
- 03-supporting information-Table S1.pdf
