# Supplementary material for: The Effect of Imidacloprid on the Volatile Organic Compound Profile of Strawberries: New Insights from Flavoromics
Source: Foods. 2023 Jul 31;12(15):2914. doi: 10.3390/foods12152914 (PMC10418971; doi:10.3390/foods12152914)
Supplement: Supplementary file 1 [file foods-12-02914-s001.zip › 03-Suporting information Table S2.xlsx]

## Sheet: VOCs (3)
Number	Serial number	Compounds	Meloculer formula	CAS number	Percentage(%)	1D-RT(min)	2D-RT(s)	Peak area	Peak height	Half-peak width (ms)	Positive matching degree	Reverse matching degree	Posibility	RI	NIST RI	Appearance
Esters
1	133	Hexanoic acid, methyl ester	C7H14O2	106-70-7	8.263	12.778	2.75	723576	630656	406	831	859	74.92	921	925-S	both
2	196	Hexanoic acid, ethyl ester	C8H16O2	123-66-0	4.47	17.678	3.016	391406	217708	281	889	890	76.87	998	999-S	both
3	31	Butanoic acid, methyl ester	C5H10O2	623-42-7	3.353	4.612	1.166	293605	260008	222	861	891	83.76	-	723-S	both
4	211	Acetic acid, hexyl ester	C8H16O2	142-92-7	2.118	18.612	3.069	185495	378705	257	874	878	81.44	1012	1011-S	both
5	361	Octanoic acid, methyl ester	C9H18O2	111-11-5	1.813	26.428	3.349	158739	457956	200	883	925	85.42	1122	1126-S	both
6	10	Acetic acid ethenyl ester	C4H6O2	108-05-4	0.656	2.978	0.556	57427	51708	149	727	875	43.98	-	546-S	both
7	460	Butanoic acid, hexyl ester	C10H20O2	2639-63-6	0.466	31.212	3.273	40819	184560	165	927	932	84.9	1189	1192-S	both
8	234	Hexanoic acid, 1-methylethyl ester	C9H18O2	2311-46-8	0.237	20.245	2.931	20764	76826	193	930	931	86.7	1035	1034-S	both
9	68	Isopropyl butyrate	C7H14O2	638-11-9	0.155	8.462	2.068	13530	12642	296	767	911	39.73	835	842-S	both
10	694	Hexanoic acid, hexyl ester	C12H24O2	6378-65-0	0.14	44.395	3.307	12223	54131	126	928	928	83.51	1383	1384-S	both
11	483	Acetic acid, octyl ester	C10H20O2	112-14-1	0.131	32.612	3.298	11479	51165	143	927	927	58.82	1209	1210-S	both
12	417	Acetic acid, phenylmethyl ester	C9H10O2	140-11-4	0.114	28.878	6.557	10016	25244	228	941	953	87.29	1157	1164-S	both
13	339	Propanoic acid, 2-methyl-, ethyl ester	C6H12O2	97-62-1	0.111	25.145	4.656	9701	22094	275	823	836	62.02	1104	756-S	both
14	504	Ethylene glycol di-n-butyrate	C10H18O4	105-72-6	0.108	33.545	4.621	9429	33316	244	772	840	36.88	1223	-	both
15	532	trans-2-Hexenyl valerate	C11H20O2	56922-74-8	0.054	34.945	3.492	4709	27297	140	925	950	53.32	1243	1299-S	both
16	454	cis-3-Hexenyl iso-butyrate	C10H18O2	41519-23-7	0.047	30.745	3.655	4090	15659	154	935	942	25.57	1182	1145-S	both
17	737	Butanoic acid, 3-methyl-, octyl ester	C13H26O2	7786-58-5	0.046	47.778	3.102	4027	15123	134	931	949	60.47	1435	1441-S	both
18	378	Methyl nicotinate	C7H7NO2	93-60-7	0.042	27.128	0.493	3648	7021	309	939	951	93.23	1131	1140-S	both
19	699	Butanoic acid, octyl ester	C12H24O2	110-39-4	0.042	44.629	3.238	3701	27458	121	939	955	73.1	1386	1393-S	both
20	23	Sulfurous acid, isobutyl pentyl ester	C9H20O3S	0-0-0	0.038	3.912	0.906	3304	17374	0	771	838	24.91	-	-	both
21	540	Isopentyl hexanoate	C11H22O2	2198-61-0	0.038	35.295	3.202	3307	18848	136	924	924	64.09	1248	1250-S	both
22	741	Dimethyl phthalate	C10H10O4	131-11-3	0.035	48.012	2.671	3022	6478	333	891	915	55.99	1439	1454-S	both
23	139	S-Methyl 3-methylbutanethioate	C6H12OS	23747-45-7	0.033	13.712	3.298	2927	4534	249	820	828	57.44	936	939-S	both
24	625	Acetic acid, nonyl ester	C11H22O2	143-13-5	0.029	39.378	3.323	2537	16637	123	912	950	57.79	1307	1309-S	both
25	531	Butanoic acid, 3-methyl-, hexyl ester	C11H22O2	10032-13-0	0.028	34.712	3.118	2486	15078	132	914	922	71.73	1239	1244-S	both
26	721	Carbamic acid, (3,4,4-trimethyl-1,2-dioxetan-3-yl)methyl ester	C7H13NO4	107323-93-3	0.028	46.728	6.179	2464	2632	131	702	776	22.55	1420	-	both
27	457	Methyl salicylate	C8H8O3	119-36-8	0.027	30.862	6.093	2363	5154	217	881	900	69.76	1185	1192-S	both
28	165	2-Hexenoic acid, methyl ester	C7H12O2	2396-77-2	0.026	15.345	3.698	2291	6557	196	904	915	48.9	962	-	both
29	472	Octanoic acid, ethyl ester	C10H20O2	106-32-1	0.021	31.562	3.25	1824	3841	0	893	901	87.27	1194	1196-S	both
30	636	Decanoic acid, methyl ester	C11H22O2	110-42-9	0.02	40.312	3.383	1790	7507	123	889	894	50.71	1321	1326-S	both
31	317	Benzoic acid, methyl ester	C8H8O2	93-58-3	0.018	23.979	5.994	1609	4938	225	898	907	54.67	1088	1094-S	both
32	250	Valeric acid, 4-tridecyl ester	C18H36O2	0-0-0	0.017	21.062	1.781	1495	1060	412	715	779	12.85	1046	-	both
33	350	Acetic acid, heptyl ester	C9H18O2	112-06-1	0.015	25.612	3.333	1289	2006	212	796	821	26.15	1110	1112-S	both
34	792	Undecyl butyrate	C15H30O2	0-0-0	0.014	50.812	3.259	1215	3913	150	858	875	28.02	1484	-	both
35	125	Acetic acid, pentyl ester	C7H14O2	628-63-7	0.013	12.195	2.853	1106	878	522	745	819	51.56	911	910-S	both
36	398	3-Methylheptyl acetate	C10H20O2	72218-58-7	0.013	28.062	3.195	1115	1927	195	824	948	54.54	1145	-	both
37	491	Hexanoic acid, 3-pentyl ester	C11H22O2	0-0-0	0.013	32.845	3.075	1116	963	168	734	843	21.75	1212	-	both
38	749	Oxalic acid, isobutyl nonyl ester	C15H28O4	0-0-0	0.013	48.478	1.953	1175	654	141	814	845	16.7	1446	-	both
39	77	Butanoic acid, 3-methyl-, ethyl ester	C7H14O2	108-64-5	0.011	9.162	1.93	986	1231	0	730	813	65.99	850	853-S	both
40	252	Hexanoic acid, 3-hydroxy-, methyl ester	C7H14O3	21188-58-9	0.011	21.062	4.858	968	1404	336	803	833	69.28	1047	1049-S	both
41	375	Hexanoic acid, 2-methylpropyl ester	C10H20O2	105-79-3	0.011	26.895	3.101	948	1152	569	759	852	37.82	1128	1149-S	both
42	310	Valeric acid, 3-tridecyl ester	C18H36O2	0-0-0	0.01	23.628	1.506	875	977	391	453	687	5.88	1082	-	both
43	677	Propanoic acid, 2-methyl-, 3-hydroxy-2,2,4-trimethylpentyl ester	C12H24O3	77-68-9	0.01	43.112	4.281	843	3351	191	795	832	56.18	1364	1374-S	both
44	730	Hexanoic acid, pentyl ester	C11H22O2	540-07-8	0.01	47.078	4.85	898	1033	249	611	738	18.25	1425	1287-S	both
45	731	Butanoic acid, 2-methyl-, octyl ester	C13H26O2	29811-50-5	0.01	47.312	3.124	918	1605	179	788	914	30.74	1428	1431-S	both
46	130	2-Buten-1-ol, 3-methyl-, acetate	C7H12O2	1191-16-8	0.009	12.545	3.4	749	2190	317	859	874	35.89	917	918-S	both
47	547	Acetic acid, 2-phenylethyl ester	C10H12O2	103-45-7	0.009	35.295	6.485	766	2624	221	893	941	63.54	1248	1258-S	both
48	871	Hexanoic acid, octyl ester	C14H28O2	4887-30-3	0.009	56.412	3.301	764	1514	163	818	865	53.64	1577	1570-S	both
49	55	Butanoic acid, 2,2-dimethyl-, methyl ester	C7H14O2	813-67-2	0.007	6.245	1.851	605	2645	0	664	684	9.94	-	845-S	both
50	66	Methyl valerate	C6H12O2	624-24-8	0.007	7.645	2.206	617	1366	0	741	787	51.33	818	823-S	both
51	520	trans-2-Hexenyl 2-methylbutyrate	C11H20O2	0-0-0	0.007	34.362	3.514	569	3048	155	883	939	66.6	1234	-	both
52	600	Butanoic acid, heptyl ester	C11H22O2	5870-93-9	0.006	38.095	3.23	526	1225	142	755	930	44.12	1288	1296-S	both
53	1010	Oxalic acid, allyl octadecyl ester	C23H42O4	0-0-0	0.006	71.345	2.534	557	715	337	712	826	4.91	1850	-	both
54	651	2,2,4-Trimethyl-1,3-pentanediol diisobutyrate	C16H30O4	6846-50-0	0.005	41.478	4.377	460	1532	246	767	824	47.29	1339	1588-S	both
55	712	Acetic acid, decyl ester	C12H24O2	112-17-4	0.005	45.912	3.286	397	1035	163	844	883	29.78	1406	1409-S	both
56	503	Nonanoic acid, methyl ester	C10H20O2	1731-84-6	0.004	33.428	3.434	379	1049	166	744	831	23.61	1221	1223-S	both
57	542	Methyl 3-hydroxytetradecanoate	C15H30O3	55682-83-2	0.004	35.178	5.165	352	1186	216	694	783	50.21	1246	1864-S	both
58	742	Butanoic acid, decyl ester	C14H28O2	5454-9-1	0.004	47.895	3.171	354	1620	0	664	804	8.44	1437	1597-S	both
59	549	Octanoic acid, 3-hydroxy-, methyl ester	C9H18O3	7367-87-5	0.003	35.528	4.663	265	1020	196	771	857	59.38	1251	-	both
60	704	3-Heptyl hexanoate	C13H26O2	0-0-0	0.003	45.328	3.05	245	610	143	777	878	29.5	1397	-	both
61	838	Nonyl isopentanoate	C14H28O2	0-0-0	0.003	53.845	3.093	298	1075	135	835	907	45.37	1534	-	both
62	554	n-Caproic acid vinyl ester	C8H14O2	3050-69-9	0.002	35.762	4.889	205	859	199	761	840	25.43	1255	-	both
63	707	Butanoic acid, 1-methyloctyl ester	C13H26O2	69727-42-0	0.002	45.562	3.012	195	958	142	843	908	62.71	1400	-	both
64	759	Butyric acid, 3-tridecyl ester	C17H34O2	0-0-0	0.002	48.945	3.222	165	447	189	654	706	3.58	1454	-	both
65	926	Hexanoic acid, nonyl ester	C15H30O2	101452-99-7	0.002	62.128	3.258	179	432	152	763	857	49.78	1677	-	both
66	562	4-Ethyl-3-methylhexyl acetate	C11H22O2	0-0-0	0.001	36.228	3.298	111	546	163	716	804	17.87	1261	1223-S	both
67	617	Propanoic acid, octyl ester	C11H22O2	142-60-9	0.001	38.912	3.285	96	445	159	769	855	54.01	1300	1302-S	both
68	96	1-Butanol, 3-methyl-, acetate	C7H14O2	123-92-2	0.239	10.212	2.427	23333	33364	280	937	938	81.99	873	876-S	both
69	289	Ethane-1,1-diol dibutanoate	C10H18O4	25572-25-2	0.063	22.228	5.087	6184	16151	279	796	814	15.22	1063	-	both
70	254	2-Heptanol, acetate	C9H18O2	5921-82-4	0.038	20.478	3.002	3704	7482	203	853	863	73.56	1038	1043-S	both
71	649	Methyl anthranilate	C8H9NO2	134-20-3	0.027	41.012	1.607	2645	5137	264	886	889	84.83	1331	1343-S	both
72	484	Isopentyloxyethyl acetate	C9H18O3	204652-53-9	0.021	32.962	4.159	2013	7468	196	715	753	13.7	1214	1176-S	both
73	501	n-Octanoic acid isopropyl ester	C11H22O2	5458-59-3	0.012	34.129	3.07	1187	1536	154	816	842	70.67	1231	-	both
74	1068	Sulfurous acid, butyl dodecyl ester	C16H34O3S	0-0-0	0.01	84.995	1.138	1017	1544	348	607	783	9.24	-	-	both
75	753	Oxalic acid, allyl nonyl ester	C14H24O4	0-0-0	0.009	48.478	1.932	912	423	145	721	834	17.31	1446	-	both
76	264	Butanoic acid, 3-methyl-, butyl ester	C9H18O2	109-19-3	0.008	20.945	3.069	795	1270	220	813	882	29.49	1045	1045-S	both
77	335	1,5-Dimethyl-1-vinyl-4-hexenyl butyrate	C14H24O2	78-36-4	0.007	24.562	5.042	650	382	0	665	749	24.91	1096	1418-S	both
78	341	n-Butyric acid 2-ethylhexyl ester	C12H24O2	25415-84-3	0.007	24.912	4.668	722	762	0	696	755	9.24	1101	1317-S	both
79	693	2-Propenoic acid, 3-phenyl-, methyl ester	C10H10O2	103-26-4	0.007	43.928	0.261	672	996	235	848	897	47.74	1375	1380-S	both
80	301	Tetrahydrogeranyl formate	C11H22O2	0-0-0	0.006	22.928	1.795	569	2598	179	789	838	3.81	1072	-	both
81	331	Butanoic acid, pentyl ester	C9H18O2	540-18-1	0.006	24.328	3.29	546	2563	171	735	873	23.06	1092	1077-S	both
82	452	Butanoic acid, 2-propenyl ester	C7H12O2	2051-78-7	0.006	31.445	5.239	617	698	0	669	793	14.04	1193	883-S	both
83	558	Propanoic acid, 2-methyl-, 2-(hydroxymethyl)-1-propylbutyl ester	C12H24O3	74367-32-1	0.002	36.228	4.968	186	419	274	558	807	12.93	1262	-	both
84	617	Allyl 2-ethyl butyrate	C9H16O2	7493-69-8	0.002	38.562	4.568	228	786	213	659	723	13.33	1295	-	both
85	658	Butanoic acid, phenylmethyl ester	C11H14O2	103-37-7	0.002	41.478	6.016	236	799	223	776	876	22.89	1340	1347-S	both
86	781	cis-3-Nonen-1-ol, 2-methylpropionate	C13H24O2	0-0-0	0.002	49.645	3.628	222	367	253	597	723	7.04	1465	1428-S	both
87	499	Sulfurous acid, pentyl undecyl ester	C16H34O3S	0-0-0	0.009	32.262	1.978	856	1050	246	771	840	3.96	1203	-	both
88	511	Hexanoic acid, 2-methylbutyl ester	C11H22O2	2601-13-0	0.006	32.845	3.08	636	821	181	766	865	19.42	1212	1247-S	both
89	151	6-Nonenoic acid, methyl ester	C10H18O2	20731-21-9	0.005	12.895	4.097	470	495	0	626	698	16.1	923	-	both
90	372	Butanoic acid, 3-methyl-, 3-methylbutyl ester	C10H20O2	659-70-1	0.002	25.145	2.974	163	1212	0	776	863	25.14	1103	1104-S	both
91	724	Butanoic acid, 1-ethenylhexyl ester	C12H22O2	16491-54-6	0.002	43.812	3.613	170	697	156	704	822	21.55	1374	-	both
92	115	Pentanoic acid, 1-methylethyl ester	C8H16O2	18362-97-5	0.001	11.145	2.324	136	671	0	664	815	27.56	893	-	both
93	553	Butanoic acid, propyl ester	C7H14O2	105-66-8	0.201	34.129	5.134	18230	79208	206	680	850	26.97	1231	899-S	both
94	129	Octadecanoic acid, 2-oxo-, methyl ester	C19H36O3	2380-18-9	0.004	12.312	1.225	387	627	209	607	660	50.51	913	-	both
95	726	trans-2-Decen-1-ol, 2-methylpropionate	C14H26O2	0-0-0	0.002	43.812	3.631	146	655	149	672	736	9.49	1374	1540-S	both
96	143	2-Methylbut-2-en-1-yl acetate	C7H12O2	33425-30-8	0.013	12.545	3.373	1184	3468	315	874	886	43.41	917	921-S	both
97	669	Sulfurous acid, 2-ethylhexyl isohexyl ester	C14H30O3S	0-0-0	0.006	39.728	1.85	545	684	151	719	861	4.11	1312	-	both
98	495	Benzoic acid, 1-methylethyl ester	C10H12O2	939-48-0	0.003	31.912	5.307	320	581	282	737	850	33.47	1199	1217-S	both
99	378	Cyclopentaneundecanoic acid, methyl ester	C17H32O2	25779-85-5	0.002	26.312	4.215	141	460	0	652	751	22.87	1120	-	both
100	481	Butanoic acid, 1-methylhexyl ester	C11H22O2	39026-94-3	0.158	32.612	3	15901	36945	162	891	891	76.89	1209	-	both
101	73	Butanoic acid, 2-methylpropyl ester	C8H16O2	539-90-2	0.019	8.812	1.694	1877	4184	0	710	767	29.13	843	954-S	both
102	46	Heptanoic acid, 2-methyl-2-butyl ester	C12H24O2	0-0-0	0.012	6.245	1.851	1238	5745	0	676	688	7.92	-	-	both
103	407	Acetic acid, 2-ethylhexyl ester	C10H20O2	103-09-3	0.01	28.062	3.217	991	2010	193	796	891	37.77	1145	1185-S	both
104	703	Hexanoic acid, 1-methylhexyl ester	C13H26O2	6624-58-4	0.009	45.328	3.046	939	2067	131	867	902	37.39	1397	-	both
105	137	Butanoic acid, 2-methyl-, methyl ester	C6H12O2	868-57-5	0.005	12.662	4.713	495	751	567	682	814	27.46	919	775-S	both
106	467	Hexanoic acid, butyl ester	C10H20O2	626-82-4	0.005	31.095	3.348	455	1882	0	804	857	48.78	1187	1189-S	both
107	590	Sulfurous acid, 2-ethylhexyl nonyl ester	C17H36O3S	0-0-0	0.005	37.978	1.729	473	719	135	705	850	4.04	1286	-	both
108	788	Butanoic acid, cyclopentyl ester	C9H16O2	6290-13-7	0.005	50.228	4.356	495	643	245	625	740	12.45	1475	-	both
109	561	trans-2-Hexenyl 2-ethylbutyrate	C12H22O2	0-0-0	0.004	36.228	4.97	379	960	265	626	803	21.02	1262	-	both
110	677	Methyl 11,12-tetradecadienoate	C15H26O2	0-0-0	0.004	43.345	5.736	393	974	223	693	744	5.8	1368	-	both
111	727	Butanoic acid, 1-methylbutyl ester	C9H18O2	60415-61-4	0.855	44.745	4.275	139554	384310	258	636	759	23.5	1388	970-S	IMI
112	832	Butanoic acid, nonyl ester	C13H26O2	2639-64-7	0.179	50.812	3.256	29195	98262	168	904	905	55.31	1484	-	IMI
113	918	Hexanoic acid, 2-butenyl ester	C10H18O2	94291-54-0	0.173	56.062	4.132	28195	76567	217	708	741	21.71	1571	-	IMI
114	32	Pentanoic acid, 2,2-dimethyl-, 1,2,3-propanetriyl ester	C24H44O6	57346-62-0	0.101	6.128	1.195	16443	31606	488	559	634	27.31	-	-	IMI
115	472	Ethyl nicotinate	C8H9NO2	614-18-6	0.052	32.378	6.902	8419	18071	290	930	948	90.15	1206	1218-S	IMI
116	271	Formic acid, octyl ester	C9H18O2	112-32-3	0.044	22.812	3.304	7245	16241	193	905	919	20.28	1071	1114-S	IMI
117	420	Benzoic acid, ethyl ester	C9H10O2	93-89-0	0.037	29.345	5.815	6105	10808	227	916	919	58.79	1163	1172-S	IMI
118	456	Oxalic acid, 2-isopropylphenyl pentyl ester	C16H22O4	0-0-0	0.029	31.445	5.23	4658	4239	368	643	685	18.7	1193	-	IMI
119	245	Hexanoic acid, 4-octyl ester	C14H28O2	0-0-0	0.018	21.645	4.708	2979	5208	0	737	761	12.28	1055	-	IMI
120	1100	Sulfurous acid, hexyl pentadecyl ester	C21H44O3S	0-0-0	0.015	84.412	0.968	2401	1233	291	786	878	5.03	-	-	IMI
121	591	Hexanoic acid, 3-methyl-2-butenyl ester	C11H20O2	76649-22-4	0.013	37.862	3.677	2078	7288	152	812	831	53.96	1285	1284-S	IMI
122	783	Octanoic acid, 3-methylbutyl ester	C13H26O2	2035-99-6	0.011	48.128	3.178	1836	1566	250	674	867	31.51	1441	1446-S	IMI
123	478	1-Octen-1-ol, acetate	C10H18O2	77149-68-9	0.009	32.612	3.764	1544	4321	199	762	804	9.14	1209	-	IMI
124	217	2-Propenoic acid, 3-phenyl-, 2-methyl-2-propenyl ester	C13H14O2	54889-46-2	0.007	20.362	3.368	1221	2661	0	672	711	5.46	1036	-	IMI
125	516	3-Cyclopentylpropionic acid, 2-ethylhexyl ester	C16H30O2	0-0-0	0.007	35.062	3.954	1157	1166	236	640	722	3.26	1244	-	IMI
126	736	Benzoic acid, 2-(methylamino)-, methyl ester	C9H11NO2	85-91-6	0.007	45.328	0.644	1065	877	304	750	854	63.17	1396	1408-S	IMI
127	805	2-Propenoic acid, 3-phenyl-, ethyl ester	C11H12O2	103-36-6	0.007	49.062	6.854	1213	2722	0	855	928	45.09	1457	1464-S	IMI
128	88	1,1-Ethanediol, diacetate	C6H10O4	542-10-9	0.006	10.795	4.392	915	776	729	725	911	47.12	886	788-S	IMI
129	409	Propanoic acid, 2-methyl-, hexyl ester	C10H20O2	2349-7-7	0.006	28.762	3.119	1024	3498	167	879	913	39.82	1154	1150-S	IMI
130	611	Hepten-2-yl tiglate, 6-methyl-5-	C13H22O2	0-0-0	0.006	38.678	3.374	1033	5428	160	792	850	11.96	1297	-	IMI
131	670	4-Methylpentyl 4-methylpentanoate	C12H24O2	35852-42-7	0.006	42.062	3.171	1003	654	197	603	756	10.6	1348	1315-S	IMI
132	731	Decanoic acid, ethyl ester	C12H24O2	110-38-3	0.006	44.978	3.283	959	4353	157	856	887	59.18	1391	1396-S	IMI
133	767	Hexanoic acid, 2-phenylethyl ester	C14H20O2	6290-37-5	0.006	47.428	5.972	909	837	505	677	750	15.43	1431	1650-S	IMI
134	316	Butanoic acid, 4-pentenyl ester	C9H16O2	30563-31-6	0.005	24.795	3.782	737	2069	0	710	763	10.19	1099	-	IMI
135	524	4-Octanol, 7-methyl-, acetate	C11H22O2	33933-81-2	0.005	35.062	4.713	806	1553	255	603	697	12.6	1245	-	IMI
136	324	Pentanoic acid, 3-methylbutyl ester	C10H20O2	2050-9-1	0.004	25.145	2.915	576	2032	0	788	872	35.02	1103	1108-S	IMI
137	544	Hexanoic acid, 4-methylpentyl ester	C12H24O2	35852-49-4	0.004	35.762	2.955	657	821	371	753	840	38.44	1254	-	IMI
138	860	Hexanoic acid, 2-ethylhexyl ester	C14H28O2	16397-75-4	0.004	52.095	3.211	602	1058	0	729	807	34.87	1504	-	IMI
139	939	Butyric acid, 2-tridecyl ester	C17H34O2	55193-07-2	0.004	57.462	3.003	639	1446	148	772	844	16.12	1594	-	IMI
140	119	Pentanoic acid, 4-methyl-, methyl ester	C7H14O2	2412-80-8	0.003	13.595	2.724	475	1031	226	704	779	21.48	934	881-S	IMI
141	404	Pentanoic acid, pentyl ester	C10H20O2	2173-56-0	0.003	28.528	3.178	475	936	205	703	804	17.2	1151	1150-S	IMI
142	561	Sulfurous acid, butyl hexyl ester	C10H22O3S	0-0-0	0.003	36.462	4.309	419	1295	315	707	848	17.38	1265	-	IMI
143	680	Pentadecanoic acid, 2,6,10,14-tetramethyl-, methyl ester	C20H40O2	1001-80-5	0.003	42.412	3.209	415	641	184	654	758	7.57	1353	-	IMI
144	932	Hexanoic acid, 4-hexadecyl ester	C22H44O2	0-0-0	0.003	56.995	3.032	520	2253	137	785	817	17.05	1586	-	IMI
145	970	Pentadecanoic acid, 3-methylbutyl ester	C15H30O2	2306-91-4	0.002	60.028	3.156	264	700	145	664	840	47.64	1640	1645-S	IMI
146	1032	Hexanoic acid, decyl ester	C16H32O2	52363-43-6	0.002	67.495	3.245	297	992	149	834	871	35.43	1776	-	IMI
147	528	Hexanoic acid, 1-ethenyl-1,5-dimethyl-4-hexenyl ester	C16H28O2	7779-23-9	0.001	35.178	3.664	207	674	0	691	780	10.73	1246	-	IMI
148	964	Hexanoic acid, pentadecyl ester	C21H42O2	0-0-0	0.001	59.328	3.225	164	632	166	647	733	10.39	1627	-	IMI
149	270	Butanoic acid, 3-methylbutyl ester	C9H18O2	106-27-4	0.435	21.645	2.973	72846	217349	239	864	892	35.71	1054	1056-S	IMI
150	1060	Sulfurous acid, dodecyl pentyl ester	C17H36O3S	0-0-0	0.009	84.528	0.993	1447	923	240	795	848	5.45	-	-	IMI
151	915	Butyric acid, 2-pentadecyl ester	C19H38O2	107853-73-6	0.007	57.462	3.017	1144	1310	156	778	831	18.52	1594	-	IMI
152	1020	Hexanoic acid, 9-decen-1-yl ester	C16H30O2	180252-09-9	0.002	67.495	3.267	285	901	138	813	864	23.09	1776	-	IMI
153	27	Propanoic acid, 2-hydroxy-, pentyl ester	C8H16O3	6382-6-5	0.001	5.195	0.65	201	765	0	712	805	22.44	-	1075-S	IMI
154	52	Butanoic acid, ethyl ester	C6H12O2	105-54-4	7.493	6.712	1.675	1215890	541753	520	705	776	33.93	-	802-S	IMI
155	266	Phosphoric acid, bis(2-ethylhexyl) propyl ester	C19H41O4P	0-0-0	3.329	21.529	5.958	540153	675686	476	658	717	6.38	1053	-	IMI
156	224	Dodecanoic acid, 2-penten-1-yl ester	C17H32O2	0-0-0	0.226	19.195	1.438	36704	27697	0	659	671	7.47	1020	-	IMI
157	550	Hexadecanoic acid, 3-hydroxy-, methyl ester	C17H34O3	51883-36-4	0.019	35.178	5.157	3152	11298	216	693	767	29.07	1246	2075-S	IMI
158	73	Propanoic acid, 2-methyl-, butyl ester	C8H16O2	97-87-0	0.017	8.578	1.753	2803	19450	0	731	775	18.17	838	898-S	IMI
159	434	Acetic acid, 4a-methyl-1,2,3,4,4a,5,6,7-octahydronaphthalen-2-yl ester	C13H20O2	0-0-0	0.012	29.112	3.961	1970	2337	370	606	630	9.04	1159	-	IMI
160	254	Pentanoic acid, butyl ester	C9H18O2	591-68-4	0.01	20.945	3.023	1582	3510	232	810	858	40.92	1045	1093-S	IMI
161	1128	Sulfurous acid, butyl heptadecyl ester	C21H44O3S	0-0-0	0.01	84.412	0.981	1664	1068	289	776	834	6.02	-	-	IMI
162	584	Sulfurous acid, decyl pentyl ester	C15H32O3S	0-0-0	0.008	36.695	4.322	1265	1345	236	698	811	5.23	1268	-	IMI
163	742	1,6-Octadien-3-ol, 3,7-dimethyl-, formate	C11H18O2	115-99-1	0.006	46.145	3.516	1015	1366	219	812	862	16.63	1410	1215-S	IMI
164	515	13-Tetradecynoic acid, methyl ester	C15H26O2	56909-03-6	0.005	33.428	3.427	865	1218	393	590	671	6.54	1221	-	IMI
165	812	n-Heptyl hexanoate	C13H26O2	6976-72-3	0.005	50.462	3.328	860	1083	182	791	859	56.23	1478	1482-S	IMI
166	351	3-Mercaptohexyl butanoate	C10H20O2S	136954-21-7	0.004	25.145	6.007	715	1265	0	636	706	6.1	1104	-	IMI
167	184	Geranyl propionate	C13H22O2	105-90-8	0.003	15.928	2.202	534	773	401	552	751	10.56	970	1475-S	IMI
168	236	Hexanoic acid, 3-hydroxy-, ethyl ester	C8H16O3	2305-25-1	0.003	20.128	2.561	476	3182	0	606	632	2.76	1033	1133-S	IMI
169	293	2-Hexyl butyrate	C10H20O2	0-0-0	0.003	22.462	2.836	526	1167	0	698	802	7.76	1066	-	IMI
170	857	13,16-Octadecadiynoic acid, methyl ester	C19H30O2	56846-98-1	0.003	52.912	3.389	415	859	161	638	662	18.8	1518	-	IMI
171	708	4-Nitrophenyl bicyclo[4.1.0]heptane-7-carboxylate	C14H15NO4	328938-65-4	0.002	43.812	4.589	331	954	367	711	807	8.43	1374	-	IMI
172	755	l-Valine, N-butyryl-, methyl ester	C10H19NO3	0-0-0	0.659	44.745	4.277	111116	330139	246	617	639	15.48	1388	1380-S	IMI
173	490	(Z)-5-Octenyl acetate	C10H18O2	71978-00-2	0.033	32.262	3.841	5539	3249	0	806	817	28.34	1204	1206-S	IMI
174	355	Butanoic acid, 3-methylbut-2-enyl ester	C9H16O2	0-0-0	0.018	24.678	3.821	3013	16454	0	812	895	46.58	1097	-	IMI
175	677	methyl N-hydroxymethylanthranilate	C9H11NO3	0-0-0	0.014	40.895	3.191	2387	1431	0	600	681	8.29	1330	-	IMI
176	433	12,15-Octadecadiynoic acid, methyl ester	C19H30O2	57156-95-3	0.01	29.112	3.988	1618	2382	388	605	619	9.32	1159	-	IMI
177	484	1-Octen-3-yl-acetate	C10H18O2	2442-10-6	0.009	31.678	3.749	1582	4928	181	775	794	13.49	1195	1111-S	IMI
178	720	Sulfurous acid, 2-propyl tridecyl ester	C16H34O3S	0-0-0	0.009	42.995	1.9	1467	2000	148	771	841	8.01	1361	-	IMI
179	915	Undecanoic acid, 10-methyl-, methyl ester	C13H26O2	5129-56-6	0.009	52.912	3.384	1436	1132	199	672	717	13.38	1518	-	IMI
180	352	(S,E)-2,5-Dimethyl-4-vinylhexa-2,5-dien-1-yl acetate	C12H18O2	20384-05-8	0.008	24.562	4.195	1392	3087	0	767	809	10.38	1096	1451-S	IMI
181	487	(E)-pent-2-en-3-yl hexanoate	C11H20O2	0-0-0	0.006	31.795	3.321	990	3683	197	768	803	26.9	1197	-	IMI
182	527	Hexanoic acid, 3,5-difluorophenyl ester	C12H14F2O2	0-0-0	0.006	34.362	6.686	989	922	505	622	677	14.18	1235	-	IMI
183	293	Hexanoic acid, 1-cyclopentylethyl ester	C13H24O2	0-0-0	0.003	21.762	5.515	544	1458	0	641	721	12.2	1057	-	IMI
184	712	Linalyl acetate	C12H20O2	115-95-7	0.003	42.412	4.203	494	735	282	675	756	8.88	1353	1257-S	IMI
185	980	Hexanoic acid, 2-tetradecyl ester	C20H40O2	55193-21-0	0.003	56.995	3.027	578	2841	148	814	825	16.23	1586	-	IMI
186	561	Hexanoic acid, 4-pentenyl ester	C11H20O2	30563-33-8	0.002	35.878	3.609	400	801	258	697	774	41.04	1256	-	IMI
187	806	Valeric acid, tridecyl ester	C18H36O2	117177-34-1	0.002	47.778	3.486	298	1058	0	663	749	9.97	1436	-	IMI
188	991	Butyric acid, 2-tetradecyl ester	C18H36O2	55193-08-3	0.002	57.462	3.004	416	1973	155	809	857	23.23	1594	-	IMI
189	711	2-Methylnonanoic acid, methyl ester	C11H22O2	56898-37-4	0.001	42.412	3.171	191	706	210	666	775	11.78	1353	1192-S	IMI
190	758	Propanoic acid, 2-methyl-, 1-methylbutyl ester	C9H18O2	54340-93-1	0.355	45.678	4.507	49638	136337	234	677	822	16.94	1402	1001-S	IMI
191	9	Propylene Carbonate	C4H6O3	108-32-7	0.277	3.678	0.906	38776	39882	0	720	723	11.68	-	-	IMI
192	326	Hexanoic acid, octadecyl ester	C24H48O2	41927-67-7	0.063	23.979	4.122	8842	13581	278	627	667	8.11	1087	-	IMI
193	268	2,3-Butanediol, diacetate	C8H14O4	1114-92-7	0.048	21.529	4.668	6711	9556	0	836	893	85.05	1053	1078-S	IMI
194	477	Acetoxyacetic acid, tridec-2-ynyl ester	C17H28O4	0-0-0	0.013	31.095	5.811	1832	1973	0	621	688	10.59	1188	2051-S	IMI
195	25	Oxalic acid, allyl hexyl ester	C11H18O4	0-0-0	0.008	4.729	0.532	1108	1650	0	735	855	11.22	-	-	IMI
196	572	Pentanoic acid, heptyl ester	C12H24O2	5451-80-9	0.006	36.112	2.877	888	576	179	684	796	14.79	1259	1376-S	IMI
197	1171	Sulfurous acid, dodecyl 2-propyl ester	C15H32O3S	0-0-0	0.006	84.762	1.083	796	711	0	714	804	3.22	-	-	IMI
198	1057	Hexanoic acid, cyclobutyl ester	C10H18O2	0-0-0	0.005	66.328	3.968	725	2029	166	733	804	18.73	1755	-	IMI
199	136	6-Heptynoic acid, methyl ester	C8H12O2	56909-02-5	0.004	14.062	2.634	621	1336	209	616	666	9.84	941	1047-S	IMI
200	712	3-Phenyl-1-propanol, acetate	C11H14O2	122-72-5	0.003	42.878	6.321	451	1050	243	773	862	13.11	1361	1373-S	IMI
201	363	Octanoic acid, 8-hydroxy-, methyl ester	C9H18O3	20257-95-8	0.002	25.612	3.782	233	1122	0	676	731	12.72	1110	1326-S	IMI
202	765	4E,6E,11Z-Hexadecatrienol-1,acetate	C18H30O2	0-0-0	0.002	46.028	3.664	216	566	0	708	777	4.66	1408	-	IMI
203	1055	(Z)-Dec-4-enyl ethyl carbonate	C13H24O3	0-0-0	0.002	66.095	3.633	301	798	168	759	826	7.56	1750	1548-S	IMI
204	784	Butanoic acid, 2-methyl-, 1,2-dimethylpropyl ester	C10H20O2	84696-83-3	0.035	47.428	4.077	5042	12070	231	721	787	5.61	1430	-	IMI
205	151	3-Methylpentyl acetate	C8H16O2	35897-13-3	0.013	14.062	3.01	1800	1589	384	701	754	7.5	941	987-S	IMI
206	772	Butanoic acid, 3-methyl-, 1-ethenyl-1,5-dimethyl-4-hexenyl ester	C15H26O2	1118-27-0	0.006	46.145	3.521	911	1155	214	786	902	11.8	1410	1464-S	IMI
207	581	Isopropyl nicotinate	C9H11NO2	553-60-6	0.005	34.945	6.326	692	894	300	739	859	68.7	1243	-	IMI
208	999	1,2-Benzenedicarboxylic acid, bis(2-methylpropyl) ester	C16H22O4	84-69-5	0.005	71.228	6.854	649	915	253	871	888	26.42	1849	1870-S	IMI
209	670	11,14,17-Eicosatrienoic acid, methyl ester	C21H36O2	55682-88-7	0.004	39.145	4.281	505	922	208	720	785	7.83	1304	2286-S	IMI
210	721	Butanoic acid, 3-phenylpropyl ester	C13H18O2	7402-29-1	0.004	42.878	6.293	639	1060	257	812	914	13.03	1361	-	IMI
211	191	Propanoic acid, pentyl ester	C8H16O2	624-54-4	0.003	15.812	2.876	431	793	0	757	884	30.64	969	969-S	IMI
212	838	Sulfurous acid, isohexyl pentyl ester	C11H24O3S	0-0-0	0.003	51.395	4.411	489	865	269	600	804	3.06	1493	-	IMI
213	636	2-Ethylhexyl acrylate	C11H20O2	103-11-7	0.002	37.278	3.807	310	605	178	668	727	9.43	1277	1220-S	IMI
214	780	2H-Pyran-3-ol, tetrahydro-3-methyl-6-propyl-, acetate	C11H20O3	34647-45-5	0.002	46.845	5.519	242	507	277	576	682	9.81	1421	-	IMI
215	1066	Undec-10-ynoic acid, dodecyl ester	C23H42O2	0-0-0	0.002	83.478	1.044	229	1042	0	712	739	4.31	-	2409-S	IMI
216	93	Butanoic acid, 2-methyl-, 1-methylethyl ester	C8H16O2	66576-71-4	0.001	10.678	1.891	120	906	0	683	807	26.68	883	960-S	IMI
217	783	Benzoic acid, 2-methylbutyl ester	C12H16O2	0-0-0	0.001	47.312	5.234	189	525	223	580	785	28.12	1429	-	IMI
218	95	Allyl Isothiocyanate	C4H5NS	57-06-7	0.391	10.328	4.014	34196	65686	185	930	930	73.44	876	885-S	non-IMI
219	515	Ethylene glycol Formate Isobutyrate	C7H12O4	0-0-0	0.28	34.129	5.117	24544	99027	211	661	827	26.94	1231	-	non-IMI
220	593	Pentanoic acid, propyl ester	C8H16O2	141-06-0	0.249	37.628	4.813	21839	93814	200	707	845	36.47	1282	-	non-IMI
221	264	Propanoic acid, 2-methyl-, 3-methylbutyl ester	C9H18O2	2050-1-3	0.115	21.645	3.015	10069	36965	189	928	960	49.32	1054	1014-S	non-IMI
222	203	Ethyl N-allylcarbamate	C6H11NO2	0-0-0	0.111	17.912	5.295	9682	8286	417	743	885	53.84	1002	-	non-IMI
223	353	4-Octenoic acid, methyl ester	C9H16O2	1732-00-9	0.075	25.612	3.844	6544	23090	169	885	911	68.75	1110	1118-S	non-IMI
224	220	Heptanoic acid, methyl ester	C8H16O2	106-73-0	0.037	19.312	3.273	3218	6107	178	859	899	68.32	1022	1023-S	non-IMI
225	738	Pentanoic acid, 1,1-dimethylpropyl ester	C10H20O2	117421-32-6	0.035	47.778	4.082	3047	4446	213	691	822	6.58	1436	-	non-IMI
226	1011	Sulfurous acid, hexadecyl pentyl ester	C21H44O3S	0-0-0	0.031	71.579	2.167	2678	1342	149	815	857	4.72	1854	-	non-IMI
227	1055	Oxalic acid, allyl hexadecyl ester	C21H38O4	0-0-0	0.02	80.095	2.427	1710	627	811	733	839	5.86	-	-	non-IMI
228	493	Pentanoic acid, 4-oxo-, methyl ester	C6H10O3	624-45-3	0.017	32.962	4.147	1522	5540	193	720	756	16.43	1214	982-S	non-IMI
229	510	Butanoic acid, 2-methyl-, hexyl ester	C11H22O2	10032-15-2	0.017	34.245	3.094	1509	2004	171	762	816	29.04	1232	1236-S	non-IMI
230	579	Butanoic acid, 2-methyl-, 2-methylpropyl ester	C9H18O2	2445-67-2	0.01	36.928	4.747	862	3142	188	677	866	18.17	1272	1004-S	non-IMI
231	122	5-Hexenoic acid, methyl ester	C7H12O2	2396-80-7	0.005	12.078	3.053	430	1039	271	720	795	43.36	910	890-S	non-IMI
232	152	Hexanoic acid, 2-oxo-, methyl ester	C7H12O3	6395-83-1	0.005	14.645	0.063	418	629	355	679	783	6.28	950	-	non-IMI
233	384	7-Nonenoic acid, methyl ester	C10H18O2	20731-22-0	0.004	27.245	3.215	379	493	299	554	736	7.84	1133	-	non-IMI
234	178	8-Nonynoic acid, methyl ester	C10H16O2	7003-48-7	0.003	15.928	2.265	292	475	0	599	690	13.4	971	-	non-IMI
235	463	Succinic acid, octyl tridec-2-ynyl ester	C25H44O4	0-0-0	0.003	31.095	5.822	232	642	275	603	675	10.25	1188	-	non-IMI
236	475	n-Propyl benzoate	C10H12O2	2315-68-6	0.002	31.912	5.338	190	452	263	672	815	12.7	1199	1286-S	non-IMI
237	480	2-Propenoic acid, 1-methylundecyl ester	C15H28O2	51443-73-3	0.002	32.379	3.975	134	432	214	573	684	5.36	1206	-	non-IMI
238	912	Sulfurous acid, pentyl tetradecyl ester	C19H40O3S	0-0-0	0.002	60.845	2.051	159	689	102	722	815	7.39	1654	-	non-IMI
239	990	Sulfurous acid, cyclohexylmethyl hexadecyl ester	C23H46O3S	0-0-0	0.001	68.778	2.62	127	751	0	722	817	7.14	1800	-	non-IMI
240	591	Butanoic acid, 3-methyl-, propyl ester	C8H16O2	557-00-6	0.137	37.628	4.825	13406	58571	195	710	874	35.89	1282	946-S	non-IMI
241	1027	Trichloroacetic acid, hexadecyl ester	C18H33Cl3O2	74339-54-1	0.019	79.628	2.679	1884	519	1056	689	803	4.59	-	2405-S	non-IMI
242	280	Butanoic acid, 2-methylbutyl ester	C9H18O2	51115-64-1	0.018	21.762	3.109	1793	5713	187	909	927	52.46	1056	1056-S	non-IMI
243	526	Oxalic acid, 2-ethylhexyl isohexyl ester	C16H30O4	0-0-0	0.012	35.528	1.783	1156	1078	176	766	838	5.4	1251	-	non-IMI
244	476	1,4-Butanediol, diacetate	C8H14O4	628-67-1	0.008	32.728	6.149	775	595	514	537	700	5.96	1211	-	non-IMI
245	731	Hexanoic acid, propyl ester	C9H18O2	626-77-7	0.008	47.078	4.863	819	772	293	564	690	21.65	1425	1094-S	non-IMI
246	657	Pentanoic acid, 2,2,4-trimethyl-3-hydroxy-, isobutyl ester	C12H24O3	244074-78-0	0.006	41.478	4.353	563	1775	239	788	823	38.76	1339	-	non-IMI
247	152	Oxalic acid, 6-ethyloct-3-yl isohexyl ester	C18H34O4	0-0-0	0.004	14.178	1.544	361	476	293	718	783	4.97	943	-	non-IMI
248	110	Butanoic acid, 3-methyl-, 1-methylethyl ester	C8H16O2	32665-23-9	0.001	11.145	2.324	114	538	0	659	822	18.66	893	904-S	non-IMI
249	363	2-Propenoic acid, 2-methyl-, hexyl ester	C10H18O2	142-09-6	0.001	26.312	4.333	125	377	0	641	703	18.05	1120	-	non-IMI
250	108	Butanethioic acid, S-methyl ester	C5H10OS	2432-51-1	0.008	10.562	3.18	795	2579	310	728	771	19.24	881	888-S	non-IMI
251	542	Propanoic acid, 2-methyl-, 2-ethyl-1-propyl-1,3-propanediyl ester	C16H30O4	74367-30-9	0.007	34.478	4.89	724	544	263	611	795	6.54	1236	-	non-IMI
252	802	Tetrahydrogeranyl butyrate	C14H28O2	0-0-0	0.007	48.945	3.252	691	716	190	691	754	8.57	1454	-	non-IMI
253	1089	11,13-Dimethyl-12-tetradecen-1-ol acetate	C18H34O2	0-0-0	0.007	82.312	1.871	647	510	0	657	744	10.44	-	1955-S	non-IMI
254	204	Carbamic acid, phenyl ester	C7H7NO2	622-46-8	0.005	16.162	4.785	469	463	359	617	793	29.37	975	-	non-IMI
255	781	Propanoic acid, 2-methyl-, nonyl ester	C13H26O2	10522-34-6	0.003	47.895	3.191	338	1998	0	636	743	3.43	1437	-	non-IMI
256	1043	Sulfurous acid, cyclohexylmethyl octadecyl ester	C25H50O3S	0-0-0	0.002	74.028	2.659	195	570	0	702	813	4.57	1902	-	non-IMI
257	60	Oxalic acid, allyl pentyl ester	C10H16O4	0-0-0	0.04	6.245	1.851	3672	5870	0	672	841	13.22	-	-	non-IMI
258	572	trans-2-Hexenyl isovalerate	C11H20O2	68698-59-9	0.023	34.945	3.52	2062	10274	140	916	944	44.99	1243	1245-S	non-IMI
259	140	4-Nonenoic acid, methyl ester	C10H18O2	20731-19-5	0.011	12.895	4.077	981	487	0	649	677	11.02	923	-	non-IMI
260	686	Undecanoic acid, methyl ester	C12H24O2	1731-86-8	0.01	40.195	3.436	942	2951	140	843	902	26.99	1320	1428-S	non-IMI
261	41	Carbonic acid, hexyl methyl ester	C8H16O3	0-0-0	0.007	4.962	2.009	678	836	0	656	676	29.81	-	-	non-IMI
262	728	Methyl cis-cinnamate	C10H10O2	19713-73-6	0.006	43.928	0.291	551	927	231	792	888	49.08	1375	1302-S	non-IMI
263	1042	Oxalic acid, cyclohexylmethyl tridecyl ester	C22H40O4	0-0-0	0.006	74.028	2.679	574	884	0	757	811	6.91	1902	-	non-IMI
264	517	Butanoic acid, 2-ethyl-, 1,2,3-propanetriyl ester	C21H38O6	56554-54-2	0.005	32.262	4.117	445	412	0	567	630	10.62	1204	-	non-IMI
265	565	Vinyl butyrate	C6H10O2	123-20-6	0.005	34.478	4.991	449	466	301	688	753	14.79	1236	726-S	non-IMI
266	1081	3-Chloropropionic acid, heptadecyl ester	C20H39ClO2	0-0-0	0.004	81.378	2.553	376	480	444	706	751	3.64	-	-	non-IMI
267	695	1-(2,2,6-Trimethylcyclohexyl)hexan-3-yl acetate	C17H32O2	0-0-0	0.003	41.245	4.552	260	437	199	585	587	9.9	1336	1710-S	non-IMI
268	1113	Behenyl acrylate	C25H48O2	18299-85-9	0.003	85.345	1.398	263	550	0	559	579	3.31	-	2694-S	non-IMI
269	449	Cyanic acid, phenyl ester	C7H5NO	1122-85-6	0.002	29.112	3.551	225	782	225	603	740	27.49	1159	-	non-IMI
270	163	Pentanoic acid, 3-methyl-, methyl ester	C7H14O2	2177-78-8	0.001	14.878	2.439	83	408	190	691	842	65.63	954	-	non-IMI
271	330	Benzeneethanol, α,α-dimethyl-, acetate	C12H16O2	151-05-3	0.035	23.979	4.135	3257	7859	210	695	794	15.96	1087	-	non-IMI
272	482	1-cyclopentanecarboxylic acid, 2-hydroxy-, ethyl ester	C8H14O3	0-0-0	0.016	31.095	5.807	1506	846	378	571	677	8.82	1188	-	non-IMI
273	747	Butyric acid, crotyl ester	C8H14O2	20279-26-9	0.012	44.745	4.314	1149	4360	197	791	816	25.57	1388	-	non-IMI
274	603	Butyl 2-methylbutanoate	C9H18O2	15706-73-7	0.011	36.928	4.734	1069	4158	200	694	806	19.12	1272	1043-S	non-IMI
275	191	Butanoic acid, 3-methyl-2-oxo-, methyl ester	C6H10O3	3952-67-8	0.009	15.462	4.761	869	807	516	730	822	46.68	964	-	non-IMI
276	778	Sulfurous acid, hexyl octyl ester	C14H30O3S	0-0-0	0.009	47.428	4.079	807	745	299	568	737	4.64	1430	-	non-IMI
277	1116	Oxalic acid, allyl tetradecyl ester	C19H34O4	0-0-0	0.008	82.195	1.782	705	766	807	799	848	5.42	-	-	non-IMI
278	1115	Oxalic acid, allyl pentadecyl ester	C20H36O4	0-0-0	0.004	81.845	2.738	351	550	0	750	820	8.56	-	-	non-IMI
279	693	Propanoic acid, 2-methyl-, phenylmethyl ester	C11H14O2	103-28-6	0.002	41.478	5.99	194	375	229	650	825	20.75	1340	1299-S	non-IMI
280	1082	Carbonic acid, eicosyl vinyl ester	C23H44O3	0-0-0	0.001	76.245	2.383	83	563	0	729	832	4.15	1948	2497-S	non-IMI
281	484	Phenol, 4-ethenyl-, acetate	C10H10O2	2628-16-2	0.017	32.728	6.371	1746	917	323	546	736	21.5	1211	1313-S	non-IMI
282	388	Hexanoic acid, 3-ethyl-, methyl ester	C9H18O2	32579-81-0	0.015	27.012	3.227	1536	861	292	680	752	17.88	1130	-	non-IMI
283	763	Propanoic acid, 2-methyl-, heptyl ester	C11H22O2	2349-13-5	0.008	48.945	3.227	795	486	201	616	785	10.7	1454	1247-S	non-IMI
284	315	Isobornyl formate	C11H18O2	1200-67-5	0.006	23.395	3.157	629	1065	240	700	771	4.12	1079	1233-S	non-IMI
285	720	Acetic acid, 1,3,7-trimethylocta-2,6-dienyl ester	C13H22O2	91418-25-6	0.003	46.262	4.467	324	484	268	618	693	10.69	1412	-	non-IMI
286	762	4,7-Methano-1H-inden-1-ol, 3a,4,7,7a-tetrahydro-, acetate	C12H14O2	16327-40-5	0.001	48.945	0.965	118	482	0	633	695	20.01	1453	-	non-IMI
Aldehydes
287	338	Nonanal	C9H18O	124-19-6	3.864	25.028	3.476	338333	720628	271	909	911	64.98	1102	1104-S	both
288	201	Octanal	C8H16O	124-13-0	3.68	17.912	3.299	322298	320071	295	786	788	46.53	1002	1003-S	both
289	415	2-Nonenal, (E)-	C9H16O	18829-56-6	1.932	28.878	4.1	169143	458823	199	912	922	45.12	1156	1162-S	both
290	265	2-Octenal, (E)-	C8H14O	2548-87-0	0.854	21.645	4.072	74740	224083	202	944	958	75.85	1055	1060-S	both
291	477	Decanal	C10H20O	112-31-2	0.58	32.145	3.582	50787	253623	159	934	935	65.68	1202	1206-S	both
292	400	2,6-Nonadienal, (E,Z)-	C9H14O	557-48-2	0.434	28.295	4.708	38019	157518	204	919	927	83.43	1148	1155-S	both
293	119	2,4-Hexadienal, (E,E)-	C6H8O	142-83-6	0.377	11.962	4.285	33021	49391	283	909	913	61.79	908	911-S	both
294	157	Benzaldehyde	C7H6O	100-52-7	0.198	14.878	5.71	17362	38153	239	940	942	69.59	955	962-S	both
295	209	2,4-Heptadienal, (E,E)-	C7H10O	4313-3-5	0.065	18.262	4.994	5676	11901	209	887	891	36.02	1007	1012-S	both
296	620	Undecanal	C11H22O	112-44-7	0.053	39.145	3.575	4658	27283	129	947	956	48.44	1304	1307-S	both
297	449	Cinnamaldehyde, (E)-	C9H8O	14371-10-9	0.051	30.279	0.087	4491	5470	240	861	899	32.96	1175	1270-S	both
298	239	Benzeneacetaldehyde	C8H8O	122-78-1	0.05	20.362	6.861	4340	8744	257	921	940	59.13	1037	1045-S	both
299	669	2-Undecenal	C11H20O	2463-77-6	0.028	42.762	4.069	2475	9395	141	883	891	36.91	1358	1367-S	both
300	107	2-Hexenal, (E)-	C6H10O	6728-26-3	0.026	11.145	2.566	2237	3361	190	816	914	42.63	893	854-S	both
301	227	4-Oxohex-2-enal	C6H8O2	20697-55-6	0.025	19.662	2.134	2207	2375	400	851	893	53.24	1026	957-S	both
302	470	2-Propenal, 3-phenyl-	C9H8O	104-55-2	0.022	31.562	0.305	1928	3128	241	838	879	22.22	1193	1274-S	both
303	484	2,4-Nonadienal, (E,E)-	C9H14O	5910-87-2	0.015	32.728	4.915	1353	2841	196	879	916	42.57	1211	1216-S	both
304	691	cis-4,5-Epoxy-(E)-2-decenal	C10H16O2	0-0-0	0.01	43.812	5.58	885	4312	174	787	852	27	1375	-	both
305	441	Benzaldehyde, 4-ethyl-	C9H10O	4748-78-1	0.009	29.928	6.392	756	2286	239	861	915	48.81	1171	1180-S	both
306	59	4-Pentenal, 2-methyl-	C6H10O	5187-71-3	0.008	6.478	2.206	668	2350	0	819	880	38.17	-	793-S	both
307	326	4-Nonenal, (E)-	C9H16O	2277-16-9	0.008	24.212	3.804	690	2632	178	875	889	47.51	1091	1105-S	both
308	710	Dodecanal	C12H24O	112-54-9	0.008	45.795	3.544	722	4111	135	877	920	27.66	1404	1409-S	both
309	103	2-Hexenal	C6H10O	505-57-7	0.006	10.678	2.561	504	4676	0	905	923	37.61	883	851-S	both
310	335	(Z,Z)-3,6-Nonadienal	C9H14O	21944-83-2	0.006	24.795	4.505	529	1993	203	755	878	29	1099	1100-S	both
311	358	2-Furanacetaldehyde, α-propyl-	C9H12O2	31681-26-2	0.006	26.078	5.028	484	964	223	657	775	17.74	1117	-	both
312	815	Tridecanal	C13H26O	10486-19-8	0.006	52.095	3.549	542	1514	172	846	869	10.09	1504	1513-S	both
313	514	1,4-Benzenedicarboxaldehyde	C8H6O2	623-27-8	0.005	34.129	3.526	447	881	0	772	864	39.33	1231	-	both
314	767	2-Dodecenal, (E)-	C12H22O	20407-84-5	0.005	49.295	4.019	469	1031	179	824	870	24.68	1460	1468-S	both
315	112	4-Heptenal, (Z)-	C7H12O	6728-31-0	0.003	11.262	3.211	304	1070	0	837	907	47.49	896	900-S	both
316	146	2-Heptenal, (E)-	C7H12O	18829-55-5	0.002	14.062	3.802	165	569	260	745	826	18.75	941	958-S	both
317	602	2,4-Decadienal, (E,E)-	C10H16O	25152-84-5	0.029	38.095	4.613	2816	8527	162	896	916	28.35	1289	1317-S	both
318	31	2-Pentenal, (E)-	C5H8O	1576-87-0	0.026	5.312	2.033	2551	6366	185	869	873	28.02	-	753-S	both
319	473	2,4-Nonadienal	C9H14O	6750-3-4	0.019	32.612	4.91	1816	2267	358	812	872	34.06	1209	1214-S	both
320	60	Hexanal	C6H12O	66-25-1	0.01	6.945	3.289	932	378	0	741	919	81.36	803	801-S	both
321	773	2-Decenal, (E)-	C10H18O	3913-81-3	0.005	49.295	4.029	459	640	215	748	824	12.1	1460	1263-S	both
322	688	trans-4,5-Epoxy-(E)-2-decenal	C10H16O2	0-0-0	0.003	43.345	5.752	292	709	216	716	813	10.81	1368	-	both
323	563	9,12-Octadecadienal	C18H32O	26537-70-2	0.001	36.345	4.142	118	374	243	688	791	11.51	1263	-	both
324	19	Butanal, 3-methyl-	C5H10O	590-86-3	1.374	4.028	1.088	136000	82337	259	727	742	29.5	-	652-S	both
325	521	Acetaldehyde diisoamyl acetal	C12H26O2	0-0-0	0.181	33.545	4.608	17872	63063	244	740	827	14.81	1223	-	both
326	534	Isophthalaldehyde	C8H6O2	626-19-7	0.006	34.129	3.472	554	934	364	732	812	35.38	1231	-	both
327	337	2,4-Octadienal, (E,E)-	C8H12O	30361-28-5	0.005	24.212	4.904	422	441	0	689	846	19.84	1091	1115-S	both
328	805	2-Dodecenal	C12H22O	4826-62-4	0.002	49.295	4.038	225	609	194	781	846	18.07	1460	1465-S	both
329	819	2-Tridecenal, (E)-	C13H24O	7069-41-2	0.003	49.295	3.999	303	707	190	770	841	13.76	1460	1571-S	both
330	659	9,12,15-Octadecatrienal	C18H30O	26537-71-3	0.002	39.145	4.28	217	740	187	747	822	15.38	1304	2045-S	both
331	594	2,4-Decadienal, (E,Z)-	C10H16O	25152-83-4	0.054	38.095	4.605	5414	17557	167	911	942	39.73	1289	1295-S	both
332	1054	10-Octadecenal	C18H34O	56554-92-8	0.004	85.228	1.418	442	568	0	497	547	10.36	-	1863-S	both
333	547	2-Decenal, (Z)-	C10H18O	2497-25-8	0.133	35.995	4.062	21752	91691	165	932	941	49.74	1258	1252-S	IMI
334	474	Benzaldehyde, 2-amino-	C7H7NO	529-23-7	0.036	32.495	2.398	5950	8318	315	875	877	69.31	1207	1222-S	IMI
335	479	9-Acetoxynonanal	C11H20O3	29541-97-7	0.03	32.728	5.811	4928	5225	0	695	706	16.94	1211	-	IMI
336	455	2,4-Dodecadienal, (E,E)-	C12H20O	21662-16-8	0.027	31.328	4.728	4357	1815	404	678	846	16.6	1191	1524-S	IMI
337	559	(Z)-3-Phenylacrylaldehyde	C9H8O	57194-69-1	0.011	36.462	1.441	1731	3618	278	864	913	35.24	1264	1219-S	IMI
338	461	9-Decenal	C10H18O	39770-05-3	0.008	31.678	4.112	1332	2597	234	776	818	13.58	1196	1200-S	IMI
339	410	2-Nonenal, (Z)-	C9H16O	60784-31-8	0.006	28.762	5.495	948	914	0	656	771	13.22	1155	1148-S	IMI
340	780	Butanal, 3-hydroxy-	C4H8O2	107-89-1	0.005	47.895	5.121	767	660	0	561	696	7.86	1438	-	IMI
341	695	2-Octenal, 2-butyl-	C12H22O	13019-16-4	0.002	43.228	3.652	333	1336	183	819	876	35.38	1365	1378-S	IMI
342	712	2-Cyclopentene-1-butanal, γ,γ,2,3-tetramethyl-	C13H22O	60714-25-2	0.002	43.928	3.262	335	2000	144	725	780	30.83	1376	-	IMI
343	158	2-Heptenal, (Z)-	C7H12O	57266-86-1	0.57	14.762	3.731	95571	190950	232	921	941	38.87	952	958-S	IMI
344	630	2,6,6-Trimethylcyclohexa-1,4-dienecarbaldehyde	C10H14O	162376-82-1	0.038	39.378	5.981	6296	20573	226	772	785	15.46	1308	1109-S	IMI
345	392	2,6-Nonadienal, 3,7-dimethyl-	C11H18O	41448-29-7	0.002	27.012	2.305	400	927	0	544	613	4.62	1130	-	IMI
346	787	Benzaldehyde, 2,5-dimethyl-	C9H10O	5779-94-2	0.001	49.178	1.414	151	984	100	738	823	12.24	1457	-	IMI
347	706	2,4-Undecadienal, (E,E)-	C11H18O	30361-29-6	0.007	43.812	5.571	1142	3856	203	754	811	5.2	1375	1430-S	IMI
348	152	Hexanal, 2-ethyl-	C8H16O	123-05-7	0.004	14.528	2.974	687	1154	0	611	668	17.17	948	956-S	IMI
349	535	Cinnamaldehyde, β-methyl-	C10H10O	1196-67-4	0.004	34.595	6.717	571	789	0	588	625	15.93	1238	-	IMI
350	474	1,3-Cyclohexadiene-1-carboxaldehyde, 2,6,6-trimethyl-	C10H14O	116-26-7	0.021	31.328	5.673	3533	1532	0	764	850	40.31	1191	1201-S	IMI
351	117	Methional	C4H8OS	3268-49-3	0.012	11.728	5.574	2082	1285	0	626	813	53.87	905	907-S	IMI
352	698	2-Undecenal, E-	C11H20O	53448-07-0	0.005	41.828	4.017	916	717	408	718	811	11.9	1344	1366-S	IMI
353	569	3-(2-Oxocyclohexyl)propionaldehyde	C9H14O2	2568-20-9	0.008	35.878	5.901	1182	617	466	654	758	5.68	1257	-	IMI
354	417	2-Cyclohexene-1-carboxaldehyde, 2,6,6-trimethyl-	C10H16O	432-24-6	0.007	28.062	5.377	951	2175	0	680	736	10.34	1145	1116-S	IMI
355	604	2,4-Decadienal	C10H16O	2363-88-4	0.032	38.095	4.605	2763	8926	154	897	922	37.26	1289	1317-S	non-IMI
356	529	4-Oxononanal	C9H16O2	0-0-0	0.004	34.712	6.599	340	895	242	716	854	44.76	1240	-	non-IMI
357	481	Benzaldehyde, 3,4-dimethyl-	C9H10O	5973-71-7	0.003	32.379	6.971	280	632	301	784	871	23.61	1206	1236-S	non-IMI
358	373	Nonanal, 3-(methylthio)-	C10H20OS	61837-76-1	0.002	26.778	5.774	183	547	286	608	728	25.31	1127	-	non-IMI
359	622	cis,cis,cis-7,10,13-Hexadecatrienal	C16H26O	56797-43-4	0.002	39.145	4.279	166	652	189	706	835	11.56	1304	-	non-IMI
360	715	2,2-Dimethylocta-3,4-dienal	C10H16O	590-71-6	0.002	46.145	4.333	168	530	165	705	755	6.74	1410	1107-S	non-IMI
361	37	4-Pentenal, 2-ethyl-	C7H12O	5204-80-8	0.072	5.662	1.93	7054	11989	0	848	858	46.71	-	1034-S	non-IMI
362	469	Benzaldehyde, 2,4-dimethyl-	C9H10O	15764-16-6	0.003	32.495	-0.008	279	415	305	791	848	24.51	1206	1182-S	non-IMI
363	255	4-Ethyl-2-hexynal	C8H12O	71932-97-3	0.037	19.545	4.852	3623	4855	280	788	818	10.75	1025	-	non-IMI
364	313	Octanal, 7-hydroxy-3,7-dimethyl-	C10H20O2	107-75-5	0.012	22.228	5.899	1151	577	607	597	674	6.24	1063	1295-S	non-IMI
365	430	1-Cyclohexene-1-acetaldehyde, α,2-dimethyl-	C10H16O	53155-80-9	0.002	28.062	5.338	162	427	0	613	686	17.38	1145	-	non-IMI
366	1	Acetaldehyde	C2H4O	75-07-0	0.076	2.045	0.118	7092	2639	0	802	936	28.08	-	401-S	non-IMI
367	499	2,6-Dimethylbenzaldehyde	C9H10O	1123-56-4	0.005	32.495	-0.003	438	375	611	678	923	13.54	1206	-	non-IMI
368	566	2-Isopropenyl-5-methylhex-4-enal	C10H16O	75697-98-2	0.004	36.345	5.159	416	460	263	627	771	17.37	1263	1193-S	non-IMI
369	768	Benzaldehyde, 3-ethyl-	C9H10O	34246-54-3	0.001	49.178	1.408	81	617	85	714	938	29.25	1457	1168-S	non-IMI
Alcohols
370	212	2-Hexen-1-ol, acetate, (Z)-	C8H14O2	56922-75-9	3.311	18.728	3.518	289980	576472	316	863	865	66.22	1014	1006-S	both
371	288	1-Octanol	C8H18O	111-87-5	0.895	22.578	3.263	78372	223688	209	919	921	36.77	1068	1070-S	both
372	181	1-Octen-3-ol	C8H16O	3391-86-4	0.456	16.395	2.885	39946	62169	212	880	898	67.51	978	980-S	both
373	433	1-Nonanol	C9H20O	143-08-8	0.276	29.812	3.363	24154	57730	202	899	936	26.26	1169	1173-S	both
374	226	Benzyl alcohol	C7H8O	100-51-6	0.134	19.779	6.314	11697	34449	249	918	919	53.5	1029	1036-S	both
375	281	2-Octen-1-ol, (Z)-	C8H16O	26001-58-1	0.066	22.345	3.65	5741	12004	182	903	905	30.22	1064	1067-S	both
376	225	1-Hexanol, 2-ethyl-	C8H18O	104-76-7	0.064	19.662	3.141	5590	15658	224	923	938	62.28	1027	1030-S	both
377	344	2-Hexen-1-ol, propanoate, (E)-	C9H16O2	53398-80-4	0.063	25.262	3.77	5499	20683	164	932	955	87.43	1105	1111-S	both
378	342	Phenylethyl Alcohol	C8H10O	60-12-8	0.042	25.145	6.812	3672	7193	246	895	909	71.77	1104	1116-S	both
379	171	1-Heptanol	C7H16O	111-70-6	0.021	15.695	3.204	1866	5042	231	880	886	45.98	967	970-S	both
380	285	2,7-Octadien-1-ol	C8H14O	23578-51-0	0.011	22.462	4.171	926	3411	202	775	788	11.57	1066	1071-S	both
381	334	3-Methyl-hepta-1,6-dien-3-ol	C8H14O	34780-69-3	0.009	24.678	4.767	830	797	0	651	731	32.58	1097	-	both
382	575	1-Decanol	C10H22O	112-30-1	0.006	36.812	3.401	498	2017	136	845	875	8.36	1270	1272-S	both
383	399	3-Nonyn-2-ol	C9H16O	26547-25-1	0.005	28.062	5.338	415	575	0	567	678	14.85	1145	-	both
384	588	trans-2-Undecen-1-ol	C11H22O	75039-84-8	0.005	37.395	3.275	396	1665	146	743	790	9.49	1278	-	both
385	102	Cyclohexanol, 4-(1-methylethyl)-	C9H18O	4621-4-9	0.004	10.795	2.226	340	540	0	611	713	13.66	885	-	both
386	324	9-Oxabicyclo[6.1.0]nonan-4-ol	C8H14O2	69853-85-6	0.004	24.212	4.881	362	473	427	714	769	27.01	1091	-	both
387	404	3-Nonen-1-ol, (Z)-	C9H18O	10340-23-5	0.004	28.412	3.807	319	1206	195	829	872	15.56	1150	1156-S	both
388	521	1-Pentanol, 5-cyclopropylidene-	C8H14O	162377-97-1	0.002	34.362	4.237	210	586	194	663	737	9.19	1234	-	both
389	660	2-Octen-1-ol, (E)-	C8H16O	18409-17-1	0.002	42.062	6.033	166	560	221	631	743	11.1	1348	1067-S	both
390	94	1-Hexanol, 3-methyl-	C7H16O	13231-81-7	0.033	10.095	2.698	3220	13232	0	829	842	15	870	-	both
391	148	Cyclobutanol	C4H8O	2919-23-5	0.023	13.945	5.142	2296	3103	328	694	754	9.37	940	-	both
392	316	2-Furanmethanol, 5-ethenyltetrahydro-α,α,5-trimethyl-, cis-	C10H18O2	5989-33-3	0.022	23.628	4.001	2145	2778	369	750	805	35.5	1082	1074-S	both
393	734	3,4-Furandiol, tetrahydro-, trans-	C4H8O3	22554-74-1	0.021	47.545	0.736	2016	1109	110	700	871	50.06	1431	-	both
394	421	2-Nonen-1-ol, (E)-	C9H18O	31502-14-4	0.019	29.462	3.789	1857	778	254	763	818	7.64	1164	1169-S	both
395	79	1,2-Cyclopentanediol, 3-methyl-	C6H12O2	27583-37-5	0.011	9.045	4.786	1048	760	0	701	771	21.5	849	-	both
396	662	Eugenol	C10H12O2	97-53-0	0.007	41.712	6.622	716	1960	227	842	873	17.55	1343	1358-S	both
397	534	2,6-Heptadien-1-ol, 2,4-dimethyl-	C9H16O	80192-56-9	0.005	35.295	4.809	443	1269	248	667	773	28.31	1248	-	both
398	668	2-Decen-1-ol, (E)-	C10H20O	18409-18-2	0.004	42.062	6.093	377	961	216	686	746	9.26	1348	1257-S	both
399	786	1-Dodecanol	C12H26O	112-53-8	0.004	49.878	3.433	404	979	181	821	902	8.02	1469	1474-S	both
400	313	1-Hexanol, 5-methyl-2-(1-methylethyl)-	C10H22O	2051-33-4	0.003	23.512	1.771	327	761	396	678	834	4.83	1080	-	both
401	585	1-Nonen-3-ol	C9H18O	21964-44-3	0.003	37.395	3.313	317	1305	144	748	804	15.24	1278	1080-S	both
402	132	2-Penten-1-ol, acetate, (Z)-	C7H12O2	42125-10-0	0.006	12.078	3.073	597	1105	0	646	771	17.36	910	909-S	both
403	609	2-Decen-1-ol	C10H20O	22104-80-9	0.002	37.162	3.531	239	513	170	743	838	14	1275	-	both
404	299	Ethyl maltol	C7H8O3	4940-11-8	0.01	22.345	6.692	937	1052	303	627	695	9.95	1065	1199-S	both
405	450	2-Nonyn-1-ol	C9H16O	5921-73-3	0.008	29.112	4.134	770	1036	271	612	774	3.6	1159	1501-S	both
406	720	3-Octen-1-ol, (Z)-	C8H16O	20125-84-2	0.002	43.345	5.757	219	789	197	738	781	16.36	1368	1055-S	both
407	406	(S)-(+)-6-Methyl-1-octanol	C9H20O	110453-78-6	0.012	27.712	3.425	1147	2618	193	762	802	6.27	1140	1144-S	both
408	305	Act-7-yn-1-ol	C8H14O	871-91-0	0.01	22.462	4.164	910	3238	210	788	797	11.83	1066	1097-S	both
409	421	2-Nonanol	C9H20O	628-99-9	0.004	28.178	3.039	335	465	237	563	836	12.46	1146	1102-S	both
410	449	5-Hexen-3-ol, 2,2,4-trimethyl-	C9H18O	90676-50-9	0.004	29.345	2.801	415	501	234	586	767	8.29	1162	-	both
411	399	9-Tetradecen-1-ol, acetate, (E)-	C16H30O2	23192-82-7	0.003	27.362	5.053	234	403	348	591	699	5.81	1135	1800-S	both
412	832	1-Undecanol	C11H24O	112-42-5	0.002	49.878	3.429	188	718	176	766	869	7.68	1469	1371-S	both
413	6	Oxiranemethanol, (R)-	C3H6O2	57044-25-4	1.225	2.395	3.861	123279	6824	0	758	863	26.65	-	-	both
414	154	(2S,3S)-(-)-3-Propyloxiranemethanol	C6H12O2	89321-71-1	0.024	13.945	5.176	2459	2871	349	756	784	37.72	940	-	both
415	175	2H-Pyranmethanol, tetrahydro-2,5-dimethyl-	C8H16O2	54004-46-5	0.007	15.345	4.274	704	999	0	704	759	18.52	962	-	both
416	656	2-Hexen-1-ol, 2-ethyl-	C8H16O	50639-00-4	0.005	42.062	6.082	502	1459	213	694	821	7.84	1348	996-S	both
417	562	2-Cyclohexen-1-ol, 1-butyl-	C10H18O	88116-46-5	0.016	36.462	4.74	2545	1475	211	691	751	29.02	1265	-	IMI
418	405	3,6-Nonadien-1-ol, (E,Z)-	C9H16O	56805-23-3	0.008	28.528	4.296	1313	1302	226	762	824	23.09	1151	1156-S	IMI
419	492	d-Mannitol, 1-decylsulfonyl-	C16H34O7S	0-0-0	0.007	33.428	3.268	1166	1252	260	538	562	12.08	1221	-	IMI
420	586	2-Nitrohept-2-en-1-ol	C7H13NO3	104313-51-1	0.007	37.278	4.215	1079	847	449	622	711	16.08	1277	-	IMI
421	313	trans-3-Caren-2-ol	C10H16O	0-0-0	0.006	24.562	4.215	1019	2707	0	758	803	8.94	1096	-	IMI
422	379	trans,cis-2,6-Nonadien-1-ol	C9H16O	28069-72-9	0.006	27.595	4.552	1041	2360	455	635	745	7.89	1138	1170-S	IMI
423	615	2-Undecanol	C11H24O	1653-30-1	0.005	38.795	3.142	836	910	307	715	891	11.43	1299	1304-S	IMI
424	955	Hexan-2,4-dione, enol	C6H10O2	0-0-0	0.005	58.745	3.92	857	1949	216	663	750	14.98	1617	-	IMI
425	540	(Z)-4-Decen-1-ol	C10H20O	57074-37-0	0.004	35.645	3.856	597	2198	173	847	903	9.56	1253	1257-S	IMI
426	557	10-Undecyn-1-ol	C11H20O	2774-84-7	0.003	36.345	4.119	499	1571	234	715	809	9.13	1263	-	IMI
427	709	6,10-Dodecadien-1-yn-3-ol, 3,7,11-trimethyl-	C15H24O	2387-68-0	0.003	43.812	4.206	445	1100	397	549	658	3.24	1374	1562-S	IMI
428	899	Cyclopropanemethanol, α,2-dimethyl-2-(4-methyl-3-pentenyl)-, [1α(R*),2α]-	C12H22O	121959-70-4	0.003	54.662	4.066	433	765	258	654	737	11.12	1548	-	IMI
429	325	1-Hepten-4-ol	C7H14O	3521-91-3	0.002	25.145	6.126	351	1031	0	637	741	7.09	1104	-	IMI
430	715	1-Dodecen-3-ol	C12H24O	4048-42-4	0.002	44.162	3.273	397	908	165	694	774	17.38	1379	-	IMI
431	986	9-Heptadecanol	C17H36O	624-08-8	0.002	61.895	2.368	306	788	108	772	865	3.86	1673	-	IMI
432	336	4-Methyl-5-decanol	C11H24O	213547-15-0	0.02	24.095	4.515	3356	5739	269	748	772	27.95	1089	-	IMI
433	317	Bicyclo[2.2.1]heptan-2-ol, 1,7,7-trimethyl-, formate, endo-	C11H18O2	7492-41-3	0.018	23.395	3.159	3009	4155	243	747	811	15.23	1079	1226-S	IMI
434	573	2-Cyclohexen-1-ol, 3-bromo-	C6H9BrO	108585-64-4	0.006	36.462	4.728	1033	1316	204	660	706	12.67	1265	-	IMI
435	691	2-Butyl-2,7-octadien-1-ol	C12H22O	0-0-0	0.006	43.228	3.651	967	1080	183	728	808	19.47	1365	-	IMI
436	319	D-glycero-D-manno-Heptitol	C7H16O7	488-38-0	0.004	23.395	6.312	719	1232	542	604	698	7.38	1080	-	IMI
437	330	2-Decyn-1-ol	C10H18O	4117-14-0	0.004	23.862	4.906	611	1096	569	624	723	2.83	1086	-	IMI
438	347	1,7-Octadien-3-ol, 2,6-dimethyl-	C10H18O	22460-59-9	0.003	24.795	3.9	498	1479	0	677	760	6.16	1099	1095-S	IMI
439	442	4-Heptanol, 2,4-dimethyl-	C9H20O	19549-77-0	0.003	29.345	2.812	459	754	259	643	716	12.99	1162	-	IMI
440	503	3-Decyn-2-ol	C10H18O	69668-93-5	0.003	32.845	4.02	565	1203	315	743	819	13.61	1212	1101-S	IMI
441	601	2-Furanmethanol, tetrahydro-5-methyl-, trans-	C6H12O2	54774-28-6	0.002	37.862	4.621	391	678	290	661	846	6.85	1285	-	IMI
442	705	2,6-Octadien-1-ol, 3,7-dimethyl-, acetate, (Z)-	C12H20O2	141-12-8	0.002	43.812	4.378	349	702	426	761	842	13.2	1374	1365-S	IMI
443	717	3-Decen-1-ol, (Z)-	C10H20O	10340-22-4	0.002	44.395	3.801	313	1033	0	752	819	7	1383	1225-S	IMI
444	42	1,5-Anhydro-d-altritol	C6H12O5	27518-98-5	0.001	6.245	1.064	201	1022	0	584	655	8.77	-	-	IMI
445	36	Cyclobut-1-enylmethanol	C5H8O	89182-08-1	0.121	5.312	1.984	19556	29392	200	880	882	30.29	-	-	IMI
446	239	3,5-Octadien-2-ol	C8H14O	69668-82-2	0.045	20.245	4.37	7227	3788	317	745	756	37.76	1035	1038-S	IMI
447	810	6-Methyl-hept-2-en-4-ol	C8H16O	83212-30-0	0.014	50.228	4.357	2279	4307	244	737	784	43.36	1475	-	IMI
448	440	2-Nonen-1-ol	C9H18O	22104-79-6	0.011	29.462	3.769	1773	1683	376	779	860	10.35	1164	1105-S	IMI
449	576	Bicyclo[3.3.1]nonan-1-ol	C9H16O	15158-56-2	0.01	36.462	4.771	1668	1330	209	676	762	13.37	1265	-	IMI
450	147	3-Ethyl-4-methylpentan-1-ol	C8H18O	38514-13-5	0.009	14.062	3.107	1494	2165	355	732	804	20.44	941	1023-S	IMI
451	319	1,2,3,4-Cyclopentanetetrol, (1α,2β,3β,4α)-	C5H10O4	14003-71-5	0.009	23.745	6.204	1442	812	0	619	673	10.76	1085	-	IMI
452	441	2H-Pyran-3-ol, 6-ethenyltetrahydro-2,2,6-trimethyl-	C10H18O2	14049-11-7	0.009	29.462	4.806	1418	725	0	681	793	31.15	1165	1173-S	IMI
453	490	1,2-Cyclohexanediol, 3-methyl-6-(1-methylethyl)-, (1α,2β,3β,6α)-	C10H20O2	42962-93-6	0.006	32.378	4.003	1042	1360	224	644	727	10.88	1206	-	IMI
454	341	1,7-Octadiene-3,6-diol, 2,6-dimethyl-	C10H18O2	51276-33-6	0.005	24.795	3.762	806	2252	0	706	757	9.62	1099	1274-S	IMI
455	598	2H-Pyran-3-ol, 6-ethenyltetrahydro-2,2,6-trimethyl-, acetate, trans-	C12H20O3	56752-50-2	0.005	37.162	4.513	831	708	298	683	757	28.19	1275	1285-S	IMI
456	623	2-Decanol	C10H22O	1120-06-5	0.004	38.795	3.156	571	748	293	719	842	12.25	1299	1200-S	IMI
457	1017	3-Decen-2-ol, (Z)-	C10H20O	69668-91-3	0.002	66.095	3.606	295	840	147	740	847	3.52	1750	-	IMI
458	242	2-Butyn-1-ol, 4-methoxy-	C5H8O2	18857-03-9	0.188	19.195	1.418	31672	28505	0	649	668	5.57	1020	-	IMI
459	563	4a(2H)-Naphthalenol, octahydro-, trans-	C10H18O	1654-87-1	0.014	35.878	5.868	2380	1189	528	688	772	6.27	1257	-	IMI
460	418	3-Nonen-1-ol, (E)-	C9H18O	10339-61-4	0.011	28.412	3.797	1807	4316	192	859	886	10.33	1150	1143-S	IMI
461	1119	9-Decen-1-ol	C10H20O	13019-22-2	0.002	66.095	3.601	336	866	167	767	840	6.54	1750	1262-S	IMI
462	536	2-Butanol, 3-(2,2-dimethylpropoxy)-	C9H20O2	74793-66-1	0.037	34.478	4.927	5202	11438	255	773	784	17.64	1236	-	IMI
463	507	5-Decen-1-ol, acetate, (E)-	C12H22O2	38421-90-8	0.005	32.612	3.778	665	2716	213	747	810	5.23	1209	-	IMI
464	1159	1-Hexadecanol, 2-methyl-	C17H36O	2490-48-4	0.004	82.778	1.044	566	841	0	696	711	3.58	-	-	IMI
465	728	4-Hexen-1-ol, 5-methyl-2-(1-methylethenyl)-, acetate, (R)-	C12H20O2	20777-39-3	0.002	43.812	4.36	307	729	393	727	804	12.2	1374	1289-S	IMI
466	208	1,4,2,5 Cyclohexanetetrol	C6H12O4	35652-37-0	0.015	16.745	6.914	2220	2169	0	638	666	14.95	985	-	IMI
467	515	3-Octen-1-ol, acetate, (Z)-	C10H18O2	69668-83-3	0.014	31.678	3.765	1996	2751	192	746	797	9.81	1195	1195-S	IMI
468	315	Cyclohexanemethanol, 4-methylene-	C8H14O	1004-24-6	0.013	22.462	4.165	1895	6346	237	768	800	9.54	1066	-	IMI
469	82	1-Hexanol	C6H14O	111-27-3	0.012	9.862	3.762	1778	852	0	656	758	10.25	866	868-S	IMI
470	309	2-Heptanol, 5-ethyl-	C9H20O	19780-40-6	0.011	22.345	1.799	1583	1163	310	718	746	9.87	1064	-	IMI
471	157	1-hexanol, 6-[(phenylmethyl)amino]-	C13H21NO	0-0-0	0.008	14.412	3.029	1083	1012	340	617	740	11.82	947	-	IMI
472	678	Tetrahydrofuran-2-ol, 3,4-di[1-butenyl]-	C12H20O2	0-0-0	0.008	39.612	5.379	1196	5031	196	766	781	6.05	1311	-	IMI
473	532	2-Octen-1-ol	C8H16O	22104-78-5	0.007	32.612	3.744	1039	2915	212	739	800	7.39	1209	1066-S	IMI
474	642	Cycloprop[a]inden-6-ol, 1,1a,6,6a-tetrahydro-	C10H10O	22228-27-9	0.002	37.745	0.078	278	851	150	630	666	7.49	1283	-	IMI
475	154	Bicyclo[3.1.0]hexan-3-ol, 4-methyl-1-(1-methylethyl)-	C10H18O	513-23-5	0.001	14.178	2.324	87	632	0	657	737	4.57	943	1168-S	IMI
476	914	Z,Z-2,5-Pentadecadien-1-ol	C15H28O	139185-79-8	0.001	58.162	3.457	139	518	210	693	725	10.61	1607	-	IMI
477	967	3-Decen-2-ol, (E)-	C10H20O	69668-92-4	0.001	66.095	3.606	178	554	157	779	853	5.61	1750	-	IMI
478	74	3-Hexen-1-ol	C6H12O	544-12-7	23.199	9.045	2.476	2031502	762983	607	840	900	48.39	848	855-S	non-IMI
479	58	Cyclopentanol, 2-methyl-, trans-	C6H12O	25144-04-1	15.733	6.829	1.86	1377754	559777	472	842	864	42.26	800	-	non-IMI
480	87	2-Hexen-1-ol, (E)-	C6H12O	928-95-0	1.03	9.745	2.501	90184	119139	0	788	826	33.76	863	862-S	non-IMI
481	271	2H-Pyran-2-methanol, tetrahydro-	C6H12O2	100-72-1	0.182	21.878	6.755	15960	32558	309	727	763	16.2	1058	992-S	non-IMI
482	42	1-Pentanol	C5H12O	71-41-0	0.142	5.662	1.769	12477	10271	295	778	849	27.02	-	765-S	non-IMI
483	585	cis/trans-2-methyl-3-tetrahydro-furanthiol	C5H10OS	0-0-0	0.052	37.278	0.533	4564	8525	240	686	814	39.52	1276	-	non-IMI
484	914	1-Propanol, 3-amino-	C3H9NO	156-87-6	0.007	61.195	0.033	599	1208	106	439	856	17.56	1660	-	non-IMI
485	747	1-Hexadecanol	C16H34O	36653-82-4	0.005	48.245	2.476	472	723	182	714	821	6.78	1443	1880-S	non-IMI
486	904	1-Pentanol, 4-amino-	C5H13NO	927-55-9	0.005	60.145	0.048	461	1047	128	382	736	7.6	1641	-	non-IMI
487	1035	1-Eicosanol	C20H42O	629-96-9	0.003	76.478	2.679	305	664	0	764	790	3.94	1952	2282-S	non-IMI
488	7	Ethanol, 2-(hexyloxy)-	C8H18O2	112-25-4	0.979	3.095	0.58	95711	76965	151	616	625	12.26	-	1106-S	non-IMI
489	1049	Octacosanol	C28H58O	557-61-9	0.542	83.362	0.909	52973	15391	338	818	825	3.39	-	3118-S	non-IMI
490	447	α-Terpineol	C10H18O	98-55-5	0.04	31.212	4.429	3920	8649	199	896	909	35.88	1189	1189-S	non-IMI
491	1037	1,4-Butanediol	C4H10O2	110-63-4	0.013	81.612	2.093	1265	477	1085	580	812	59.32	-	900-S	non-IMI
492	376	1-Heptanol, 6-methyl-	C8H18O	1653-40-3	0.009	27.012	3.292	907	2054	219	767	805	6.81	1130	-	non-IMI
493	312	Benzenemethanol, α,α-dimethyl-	C9H12O	617-94-7	0.007	23.395	5.784	647	527	299	714	797	48.37	1080	1090-S	non-IMI
494	1023	1-Heneicosanol	C21H44O	15594-90-8	0.004	78.695	2.797	426	684	0	734	790	3.23	1998	2380-S	non-IMI
495	605	2-Nonen-1-ol, (Z)-	C9H18O	41453-56-9	0.003	38.212	3.699	265	803	210	757	769	9.58	1290	-	non-IMI
496	377	5-Octen-2-yn-4-ol	C8H12O	0-0-0	0.002	27.012	4.501	205	389	265	578	706	11.91	1130	-	non-IMI
497	552	Phloroglucitol	C6H12O3	2041-15-8	0.002	35.995	5.943	213	411	440	515	626	8.72	1259	-	non-IMI
498	163	4-Heptanol, 3-methyl-	C8H18O	1838-73-9	0.027	13.945	5.149	2623	3245	344	671	694	8.2	940	997-S	non-IMI
499	369	cis-3-Methylcyclohexanol	C7H14O	5454-79-5	0.007	24.912	4.668	698	739	0	666	763	6.39	1101	964-S	non-IMI
500	485	Cyclohexanol, 2-methyl-5-(1-methylethyl)-	C10H20O	60320-28-7	0.005	31.095	5.695	521	606	348	561	652	5.14	1188	-	non-IMI
501	23	Cyclopropyl carbinol	C4H8O	2516-33-8	0.001	4.028	0.197	60	439	0	650	842	29.12	-	652-S	non-IMI
502	51	1,2,3-Butanetriol	C4H10O3	4435-50-1	0.007	5.778	0.174	658	483	113	563	634	7.58	-	-	non-IMI
503	246	2-Methyl-1-phenylbut-3-en-1-ol	C11H14O	25201-44-9	0.007	20.128	3.712	629	964	266	736	830	10.78	1033	-	non-IMI
504	345	(1,3-Dimethyl-2-methylene-cyclopentyl)-methanol	C9H16O	0-0-0	0.007	24.678	5.633	656	478	0	675	769	20.43	1098	-	non-IMI
505	392	1-Hexanethiol, 2-ethyl-	C8H18S	7341-17-5	0.006	26.778	5.782	540	1682	255	671	689	21.85	1127	-	non-IMI
506	501	2-Furanmethanol, tetrahydro-	C5H10O2	97-99-4	0.004	31.445	5.219	346	612	366	707	791	11.01	1193	885-S	non-IMI
507	402	Bicyclo[4.1.0]heptan-3-ol, 4,7,7-trimethyl-, (1α,3α,4α,6α)-	C10H18O	52486-23-4	0.002	27.362	3.269	154	391	261	580	723	7.2	1135	-	non-IMI
508	109	trans-2-Ethyl-2-hexen-1-ol	C8H16O	0-0-0	0.001	10.678	2.285	133	443	0	632	726	8.17	883	-	non-IMI
509	666	1-Pentanol, 5-(methylenecyclopropyl)-	C9H16O	0-0-0	0.001	39.145	4.257	119	382	216	682	773	7.05	1304	-	non-IMI
510	276	2-Octen-1-ol, 3,7-dimethyl-	C10H20O	40607-48-5	0.007	21.178	3.962	687	710	275	646	696	6	1048	1463-S	non-IMI
511	507	4-Cyclopentene-1,3-diol, cis-	C5H8O2	29783-26-4	0.007	32.728	6.302	658	517	336	529	657	5.38	1211	-	non-IMI
512	272	2-Hexyn-1-ol	C6H10O	764-60-3	0.004	20.828	5.125	406	846	244	637	807	11.14	1043	847-S	non-IMI
513	585	1-Octanol, 2,7-dimethyl-	C10H22O	15250-22-3	0.001	36.228	3.286	106	451	170	607	740	3.35	1261	-	non-IMI
514	292	1,3,5-Pentanetriol, 3-methyl-	C6H14O3	7564-64-9	0.018	22.228	6.145	1846	711	0	574	651	6.58	1063	-	non-IMI
515	356	3-Hepten-2-ol, (Z)-	C7H14O	67077-40-1	0.015	25.262	4.962	1462	3853	288	654	731	17.69	1106	-	non-IMI
516	469	4-Octyne-3,6-diol	C8H14O2	24434-07-9	0.01	31.095	5.689	1044	1207	373	572	705	5.47	1188	-	non-IMI
517	364	Ethyllinalool	C11H20O	0-0-0	0.007	25.845	3.04	675	578	391	588	737	9.15	1113	-	non-IMI
518	270	1,2,3,4,5-Cyclopentanepentol	C5H10O5	56772-25-9	0.003	20.828	3.289	256	864	0	690	760	6.65	1043	-	non-IMI
519	197	5-Methyl-1-heptanol	C8H18O	7212-53-5	0.002	16.512	1.773	248	725	0	649	852	2.95	980	-	non-IMI
Ketones
520	104	2-Heptanone	C7H14O	110-43-0	1.175	10.795	2.823	102891	116748	301	861	887	66.23	885	891-S	both
521	4	Acetone	C3H6O	67-64-1	0.322	2.278	6.476	28222	12315	410	834	853	51.09	-	487-S	both
522	188	5-Hepten-2-one, 6-methyl-	C8H14O	110-93-0	0.103	16.628	3.886	8978	22718	224	883	923	77.14	982	986-S	both
523	37	2-Hexanone	C6H12O	591-78-6	0.083	5.079	1.458	7269	6002	0	841	861	39.64	-	790-S	both
524	182	1-Octen-3-one	C8H14O	4312-99-6	0.026	16.045	3.625	2316	6420	207	899	932	78.88	973	979-S	both
525	318	2-Nonanone	C9H18O	821-55-6	0.026	23.979	3.682	2244	9271	175	900	945	65.26	1087	1092-S	both
526	916	γ-Dodecalactone	C12H22O2	2305-5-7	0.017	61.428	6.556	1501	3675	265	862	873	48.45	1666	1681-S	both
527	385	3-Nonen-2-one	C9H16O	14309-57-0	0.016	27.245	4.387	1428	2691	191	837	892	59.32	1133	1142-S	both
528	229	Cyclohexanone, 2,2,6-trimethyl-	C9H16O	2408-37-9	0.011	19.895	4.017	985	1046	455	823	939	84.7	1030	1036-S	both
529	603	2-Undecanone	C11H22O	112-12-9	0.005	38.095	3.655	416	909	162	783	897	38.12	1288	1294-S	both
530	538	2-Propanone, 1-cyclopropyl-	C6H10O	4160-75-2	0.004	35.062	4.81	328	460	231	620	850	31.48	1245	-	both
531	546	7,7a-Dimethyl-3a,4,5,7a-tetrahydro-3H-benzofuran-2-one	C10H14O2	0-0-0	0.004	35.295	4.807	375	1093	273	615	687	9.77	1248	-	both
532	391	Bicyclo[2.2.1]heptan-2-one, 1,7,7-trimethyl-, (1S)-	C10H16O	464-48-2	0.003	27.595	5.323	219	555	327	697	825	28.53	1138	1145-S	both
533	462	Nona-3,5-dien-2-one	C9H14O	80387-31-1	0.003	31.095	5.098	255	1001	210	765	834	39.52	1188	-	both
534	706	2-Undecanone, 6,10-dimethyl-	C13H26O	1604-34-8	0.003	45.328	3.432	238	474	189	714	802	28.81	1397	1408-S	both
535	551	Ethanone, 1-(3,4-dimethylphenyl)-	C10H12O	3637-1-2	0.002	35.645	6.649	172	562	263	789	860	21.25	1254	-	both
536	812	1b,5,5,6a-Tetramethyl-octahydro-1-oxa-cyclopropa[a]inden-6-one	C13H20O2	0-0-0	0.002	51.862	4.081	142	665	163	680	741	15.24	1500	-	both
537	28	Methyl Isobutyl Ketone	C6H12O	108-10-1	0.159	5.079	1.438	15502	20206	0	885	925	64.8	-	735-S	both
538	379	trans-3-Nonen-2-one	C9H16O	18402-83-0	0.14	27.245	4.347	13728	38026	198	901	901	55.85	1133	1144-S	both
539	283	3-(Hydroxyphenylmethyl)-2,2,3-trimethyloctan-4-one	C18H28O2	97234-59-8	0.09	21.878	6.838	8755	19209	287	678	699	17.49	1059	-	both
540	247	3-Octen-2-one, (E)-	C8H14O	18402-82-9	0.019	20.245	4.447	1842	487	322	754	842	61.7	1035	1035-S	both
541	177	2-Heptanone, 5-methyl-	C8H16O	18217-12-4	0.012	15.462	4.684	1152	616	530	655	734	38.87	964	971-S	both
542	389	1-(1,2-Dimethyl-cyclopent-2-enyl)-ethanone	C9H14O	70987-82-5	0.009	27.828	5.145	870	1440	192	807	818	32.47	1142	-	both
543	106	2-Hexanone, 5-methyl-	C7H14O	110-12-3	0.005	10.795	3.742	503	540	0	711	773	39.61	886	862-S	both
544	521	4-Penten-2-one, 4-methyl-	C6H10O	3744-2-3	0.004	35.062	4.787	435	569	254	656	911	24.62	1245	-	both
545	514	2-Methyl-4-(1-methylethyl)-2-cyclohexenone	C10H16O	41469-46-9	0.003	34.595	6.243	305	615	231	642	695	10.89	1238	-	both
546	542	Ethanone, 1-(4-ethylphenyl)-	C10H12O	937-30-4	0.003	35.645	6.642	329	603	252	785	895	20.64	1254	1277-S	both
547	382	2-Butanone, 4-cyclopentylidene-	C9H14O	51004-21-8	0.002	27.362	5.2	204	489	0	664	756	21.15	1135	-	both
548	468	5-Octen-2-one, 3,6-dimethyl-	C10H18O	64165-21-5	0.002	32.378	4.021	242	601	210	630	686	21.68	1206	-	both
549	654	2,4,4-Trimethyl-3-(3-methylbutyl)cyclohex-2-enone	C14H24O	88725-82-0	0.002	41.245	4.556	218	737	212	649	686	22.19	1336	-	both
550	826	1,8(2H,5H)-Naphthalenedione, hexahydro-8a-methyl-, cis-	C11H16O2	83406-41-1	0.002	52.095	6.697	224	732	0	670	684	13.4	1505	-	both
551	157	2-Heptanone, 6-methyl-	C8H16O	928-68-7	0.001	14.528	3.372	142	454	292	716	821	55.79	949	956-S	both
552	639	4-Hepten-3-one, 5-ethyl-2,4-dimethyl-	C11H20O	22319-29-5	0.001	39.845	4.009	141	446	175	740	769	26.62	1314	-	both
553	543	2,5-Hexanedione	C6H10O2	110-13-4	0.005	34.362	5.361	489	893	240	767	893	44.44	1235	921-S	both
554	648	3-Buten-2-one, 4-phenyl-	C10H10O	122-57-6	0.003	38.678	0.528	303	641	339	755	802	16.02	1296	-	both
555	570	Ethanone, 1-(2,4-dimethylphenyl)-	C10H12O	89-74-7	0.002	35.645	6.65	209	694	274	778	852	19.08	1254	1253-S	both
556	668	5-Undecen-4-one	C11H20O	56312-55-1	0.001	39.845	4.014	146	422	183	678	747	42.8	1314	-	both
557	773	Cyclohexanone, 2-(2-nitro-2-propenyl)-	C9H13NO3	78551-08-3	0.007	46.845	4.373	700	556	0	607	631	13.61	1421	-	both
558	174	3-Octanone, 4-methyl-	C9H18O	6137-15-1	0.003	14.645	0.179	278	387	405	623	727	9.33	950	-	both
559	730	2-Buten-1-one, 1-(2,6,6-trimethyl-1,3-cyclohexadien-1-yl)-, (E)-	C13H18O	23726-93-4	0.002	43.578	5.409	155	497	258	701	838	53.12	1371	1386-S	both
560	103	2-Hexanone, 4-methyl-	C7H14O	105-42-0	2.157	10.795	2.777	217063	268258	0	806	843	32.42	885	848-S	both
561	737	4-Methyl-5-nonanone	C10H20O	35900-26-6	0.077	47.778	4.058	7770	22609	207	705	777	9.14	1436	-	both
562	780	3-Buten-2-one, 4-(2,6,6-trimethyl-1-cyclohexen-1-yl)-	C13H20O	14901-07-6	0.016	49.878	5.34	1584	3162	211	876	884	43.55	1469	1491-S	both
563	635	3-Butylisobenzofuran-1(3H)-one	C12H14O2	6066-49-5	0.004	40.545	3.331	366	665	290	692	835	20.58	1325	1656-S	both
564	167	3-Octanone	C8H16O	106-68-3	0.605	16.628	3.274	98731	133313	270	776	839	34.86	982	986-S	IMI
565	252	Acetophenone	C8H8O	98-86-2	0.134	21.878	6.794	21892	46224	294	683	904	12.19	1059	1066-S	IMI
566	781	5,9-Undecadien-2-one, 6,10-dimethyl-	C13H22O	689-67-8	0.05	48.128	4.545	8083	22699	195	916	919	36.96	1441	1452-S	IMI
567	262	3-Methoxy-2-methyl-cyclohex-2-enone	C8H12O2	25112-91-8	0.036	22.345	6.622	5900	9415	301	678	717	12.54	1065	-	IMI
568	18	Ethanone, 1-cyclopropyl-	C5H8O	765-43-5	0.017	4.962	1.97	2786	2130	0	777	868	29.74	-	-	IMI
569	624	3-Hexanone, 2,2-dimethyl-	C8H16O	5405-79-8	0.015	39.262	4.444	2477	3020	224	696	778	9.71	1306	-	IMI
570	496	4-sec-Butoxy-2-butanone	C8H16O2	57545-63-8	0.012	33.545	5.988	1948	923	0	571	716	6.29	1223	-	IMI
571	442	1-(1,2,3-Trimethyl-cyclopent-2-enyl)-ethanone	C10H16O	70987-81-4	0.011	30.862	3.329	1867	2690	0	661	781	12.75	1184	1182-S	IMI
572	804	Tetrahydro[2,2']bifuranyl-5-one	C8H12O3	19680-00-3	0.011	49.062	4.163	1839	3592	217	754	825	45.08	1456	-	IMI
573	576	Ethanone, 1-(3-ethyloxiranyl)-	C6H10O2	17257-81-7	0.009	36.928	4.36	1458	3163	233	701	838	7.08	1272	809-S	IMI
574	757	3-Amino-2-oxazolidinone	C3H6N2O2	80-65-9	0.005	46.728	6.175	891	3399	135	696	803	15.21	1420	1105-S	IMI
575	349	2-Nonen-4-one	C9H16O	32064-72-5	0.004	26.312	4.346	572	1520	330	773	881	38.69	1120	1124-S	IMI
576	298	3,5-Octadien-2-one, (E,E)-	C8H12O	30086-02-3	0.003	23.979	5.279	501	857	0	690	826	17.86	1088	1073-S	IMI
577	579	2H-Pyran-2-one, tetrahydro-6-pentyl-	C10H18O2	705-86-2	0.003	37.045	2.149	443	1010	435	721	795	15.37	1273	1497-S	IMI
578	447	2-Decanone	C10H20O	693-54-9	0.002	31.095	3.703	295	1969	0	717	828	21.96	1187	1193-S	IMI
579	810	2H-Pyran-2-one, tetrahydro-6-(2-pentenyl)-, (Z)-	C10H16O2	25524-95-2	0.002	49.295	3.571	293	932	212	663	707	13.81	1460	1518-S	IMI
580	842	2-Tridecanone	C13H26O	593-08-8	0.001	51.162	3.587	232	1176	182	725	789	26.6	1489	1496-S	IMI
581	329	5-Nonen-2-one	C9H16O	27039-84-5	0.06	23.979	4.025	9991	18814	292	735	850	48.12	1087	-	IMI
582	770	5,9-Undecadien-2-one, 6,10-dimethyl-, (E)-	C13H22O	3796-70-1	0.029	48.128	4.55	4916	15701	192	896	899	43.33	1441	1453-S	IMI
583	497	5-Ethyl-3-nonen-6-one	C11H20O	0-0-0	0.027	32.728	5.811	4507	4781	0	688	788	11.53	1211	-	IMI
584	561	Cyclodecanone	C10H18O	1502-06-3	0.012	35.878	5.908	2011	1099	507	700	734	5.61	1257	1385-S	IMI
585	568	Acetaldehyde, butylhydrazone	C6H14N2	20607-72-1	0.011	36.228	4.961	1797	5682	237	666	734	14.64	1262	-	IMI
586	553	3-Buten-2-one, 4-(1-cyclopenten-1-yl)-, (E)-	C9H12O	110845-85-7	0.007	35.528	6.247	1225	1452	282	742	782	21.71	1252	-	IMI
587	700	2-Buten-1-one, 1-(2,6,6-trimethyl-1,3-cyclohexadien-1-yl)-	C13H18O	23696-85-7	0.005	43.578	5.416	858	687	277	749	849	46.54	1371	-	IMI
588	583	2H-Pyran-2-one, tetrahydro-6-octyl-	C13H24O2	7370-92-5	0.004	37.045	2.127	623	1016	0	610	759	5.63	1273	-	IMI
589	839	1,2,4-Cyclopentanetrione, 3-(2-pentenyl)-	C10H12O3	54644-27-8	0.003	52.095	6.644	517	1276	291	675	705	25.03	1505	1525-S	IMI
590	546	9,10-Anthracenedione, 1,8-dimethoxy-	C16H12O4	6407-55-2	0.002	35.295	1.97	374	776	0	557	604	20.31	1247	-	IMI
591	191	3-Heptanone, 5-methyl-	C8H16O	541-85-5	0.662	16.628	3.265	107455	126257	281	754	882	22.63	982	944-S	IMI
592	533	1(2H)-Naphthalenone, octahydro-, trans-	C10H16O	21370-71-8	0.017	34.595	6.206	2698	8043	222	707	712	13.62	1238	-	IMI
593	596	3-Buten-2-one, 4-phenyl-, (E)-	C10H10O	1896-62-4	0.012	37.162	0.334	1925	1749	243	690	841	16.31	1274	1330-S	IMI
594	934	6,6,7-Trimethyl-octane-2,5-dione	C11H20O2	0-0-0	0.005	58.745	3.914	820	2099	205	648	705	10.28	1617	-	IMI
595	326	3,5-Octadien-2-one	C8H12O	38284-27-4	0.004	23.979	5.298	579	1034	0	663	774	14.67	1088	1091-S	IMI
596	813	δ-Nonalactone	C9H16O2	3301-94-8	0.003	50.578	0.991	479	719	502	663	756	10.95	1479	1396-S	IMI
597	744	3-Buten-2-one, 4-(2,6,6-trimethyl-2-cyclohexen-1-yl)-	C13H20O	6901-97-9	0.002	46.262	4.965	304	768	263	731	810	13	1412	-	IMI
598	472	3-Oxatricyclo[5.2.0.0(2,4)]nonan-8-one	C8H10O2	0-0-0	0.016	31.212	6.322	2723	1624	430	634	675	10.68	1190	-	IMI
599	704	5-Hydroxycyclooctane-1,2-dione	C8H12O3	0-0-0	0.009	42.062	6.088	1446	1448	252	698	767	12.45	1348	-	IMI
600	150	3-Hepten-2-one, (E)-	C7H12O	5609-9-6	0.003	13.362	4.235	423	970	336	768	841	36.17	930	937-S	IMI
601	492	2,5-Pyrrolidinedione, 1-[(3-pyridinylcarbonyl)oxy]-	C10H8N2O4	78348-28-4	0.003	32.495	0.985	434	855	0	612	685	31.63	1206	-	IMI
602	577	4-Heptanone, 3-ethyl-	C9H18O	1528-25-2	0.016	36.228	4.966	2263	5453	246	639	802	8.85	1262	-	IMI
603	911	2,5-Cyclohexadien-1-one, 4,4-dimethyl-3-phenyl-	C14H14O	55162-56-6	0.003	55.478	6.055	404	912	310	704	754	33.99	1562	-	IMI
604	918	1H-Cyclopenta[c]furan-3(3aH)-one, 6,6a-dihydro-1-(1,3-dioxolan-2-yl)-, (3aR,1-trans,6a-cis)-	C10H12O4	0-0-0	0.003	56.062	0.455	423	796	128	534	646	11.58	1570	-	IMI
605	136	3-Hepten-2-one, (Z)-	C7H12O	69668-88-8	0.012	13.362	4.25	1710	783	339	751	824	29.16	930	-	IMI
606	606	Cyclohexanone, 2-butyl-	C10H18O	1126-18-7	0.008	35.878	5.892	1097	667	271	673	768	13.87	1257	-	IMI
607	697	2,2,6,7-Tetramethyl-10-oxatricyclo[4.3.0.1(1,7)]decan-5-one	C13H20O2	121747-63-5	0.006	41.245	4.595	847	1477	206	663	681	14.45	1336	-	IMI
608	162	3-Heptanone, 2-methyl-	C8H16O	13019-20-0	0.002	14.645	0.23	271	625	469	643	727	6.04	950	-	IMI
609	618	Bicyclo[3.2.0]heptan-2-one, 6-hydroxy-5-methyl-6-vinyl-	C10H14O2	1005276-66-3	0.002	36.462	4.767	244	867	0	624	719	5.07	1265	-	IMI
610	743	5,9-Undecadien-2-one, 6,10-dimethyl-, (Z)-	C13H22O	3879-26-3	0.045	48.128	4.556	3904	13036	184	890	898	33.88	1441	1435-S	non-IMI
611	108	5-Hepten-2-one	C7H12O	6714-00-7	0.003	11.145	3.427	304	936	0	731	812	37.06	893	888-S	non-IMI
612	627	Bicyclo[3.1.0]hex-3-en-2-one, 5-(1-methylethyl)-	C9H12O	36262-12-1	0.003	39.378	6.006	277	1079	225	704	801	10.64	1308	1117-S	non-IMI
613	409	Cyclohexanone, 5-methyl-2-(1-methylethyl)-, cis-	C10H18O	491-07-6	0.002	28.412	4.373	145	850	0	812	911	35.96	1150	1164-S	non-IMI
614	528	Cyclohexanone, 5-methyl-2-(1-methylethylidene)-	C10H16O	15932-80-6	0.002	34.595	6.214	196	690	241	627	690	10.11	1238	-	non-IMI
615	728	3,3-Dimethyl-4-methylamino-butan-2-one	C7H15NO	123528-99-4	0.046	46.728	3.23	4535	1426	0	588	766	4.78	1419	-	non-IMI
616	337	3,5-Heptadien-2-one, 6-methyl-, (E)-	C8H12O	16647-04-4	0.008	24.678	5.653	795	651	0	699	876	12.99	1098	1103-S	non-IMI
617	511	4-Heptanone	C7H14O	123-19-3	0.007	34.478	4.983	637	554	291	680	763	8.74	1236	872-S	non-IMI
618	25	3-Buten-2-one, 3-methyl-	C5H8O	814-78-8	0.006	4.962	2.009	550	733	0	665	745	14.29	-	643-S	non-IMI
619	141	Hexahydro-1,3-benzodioxol-2-one	C7H10O3	4389-22-4	0.005	13.245	2.206	476	739	0	687	828	20.55	928	-	non-IMI
620	465	1,2-Dioxaspiro[4.4]nonan-3-one, 4-methylene-	C8H10O3	0-0-0	0.005	32.145	5.183	464	496	308	637	692	7.39	1202	-	non-IMI
621	522	Thymoquinone	C10H12O2	490-91-5	0.004	34.945	6.088	391	1177	235	702	739	17.73	1243	1250-S	non-IMI
622	626	Bicyclo[3.3.1]non-6-ene-3,9-dione	C9H10O2	0-0-0	0.001	39.145	4.252	144	474	202	678	763	14.08	1304	-	non-IMI
623	9	2-Hexanone, 3,3-dimethyl-	C8H16O	26118-38-7	0.56	2.978	0.576	55425	73118	158	634	670	12.54	-	-	non-IMI
624	73	Di-n-decylsulfone	C20H42O2S	111530-37-1	0.021	8.345	0.988	2040	1460	340	629	651	27.47	832	-	non-IMI
625	315	Cyclohexanone, dimethylhydrazone	C8H16N2	10424-93-8	0.014	22.345	6.657	1347	1056	300	623	713	10.29	1065	-	non-IMI
626	624	3-Undecanone	C11H22O	2216-87-7	0.001	37.745	3.564	108	437	197	695	846	31.99	1283	1283-S	non-IMI
627	573	4-Cyclopentene-1,3-dione, 4-(3-methyl-2-butenyl)-	C10H12O2	58940-75-3	0.004	34.945	6.076	335	660	273	661	748	7.38	1243	-	non-IMI
628	1038	2-Piperidinone, N-[4-bromo-n-butyl]-	C9H16BrNO	195194-80-0	0.003	73.095	2.639	231	407	0	760	789	3.49	1884	-	non-IMI
629	601	2-Heptanone, 1-ethoxy-	C9H18O2	51149-70-3	0.002	36.228	5.015	175	388	428	571	707	14.9	1262	1068-S	non-IMI
630	849	Bicyclo[3.3.1]nonan-9-one, 1,2,4-trimethyl-3-nitro-, (2-endo,3-exo,4-exo)-(.+-.)-	C12H19NO3	129967-65-3	0.002	51.862	4.055	221	647	185	664	715	12.1	1500	-	non-IMI
631	9	Ethanone, 1-oxiranyl-	C4H6O2	4401-11-0	0.794	2.978	0.56	74248	72336	155	635	836	8.91	-	-	non-IMI
632	774	Cathinone	C9H11NO	71031-15-7	0.054	46.962	0.788	5056	504	0	526	858	10	1422	1335-S	non-IMI
633	427	L-Menthone	C10H18O	14073-97-3	0.007	28.412	4.333	694	836	0	719	891	29.51	1150	-	non-IMI
634	121	5-Hexen-2-one, 5-methyl-	C7H12O	3240-9-3	0.004	11.145	3.388	340	1032	0	735	786	34.83	893	-	non-IMI
635	593	Cyclopenta[c]furo[3',2':4,5]furo[2,3-h][1]benzopyran-11(1H)-one, 2,3,6a,9a-tetrahydro-1,3-dihydroxy-4-methoxy-	C17H14O7	55446-27-0	0.014	38.095	9.339	1370	2196	204	445	637	11	1290	-	non-IMI
636	993	Ethanone, 1-(3-butyloxiranyl)-	C8H14O2	17257-80-6	0.012	77.295	2.042	1199	570	788	520	672	13.84	1969	-	non-IMI
637	516	2-Butanone, 3,4-epoxy-3-ethyl-	C6H10O2	17257-82-8	0.006	34.362	5.328	575	989	259	756	885	26.84	1235	-	non-IMI
638	257	9-Oxa-bicyclo[3.3.1]nona-3,6-dien-2-one	C8H8O2	75568-53-5	0.004	20.128	3.649	394	957	306	675	734	7.94	1033	-	non-IMI
Terpenes
639	752	cis-β-Farnesene	C15H24	28973-97-9	0.016	48.478	3.258	1389	3150	184	876	939	37.74	1447	1444-S	both
640	808	α-Farnesene	C15H24	502-61-4	0.015	51.745	3.453	1356	4661	131	884	897	54.86	1498	1508-S	both
641	305	1,5,5-Trimethyl-6-methylene-cyclohexene	C10H16	514-95-4	0.005	23.395	3.221	451	838	199	754	810	11.07	1079	1338-S	both
642	192	β-Myrcene	C10H16	123-35-3	0.004	16.862	2.325	330	805	237	710	860	29.21	985	991-S	both
643	757	(E)-β-Farnesene	C15H24	18794-84-8	0.016	48.478	3.265	1587	3325	169	887	899	44.27	1447	1457-S	both
644	180	β-Pinene	C10H16	127-91-3	0.006	15.928	2.175	581	806	405	621	653	11.03	970	979-S	both
645	775	trans-β-Ionone	C13H20O	79-77-6	0.016	49.878	5.357	1369	3348	212	877	918	48.94	1469	1486-S	both
646	489	1-Cyclohexene-1-carboxaldehyde, 2,6,6-trimethyl-	C10H16O	432-25-7	0.018	32.728	5.368	1558	5438	235	891	913	64.95	1211	1220-S	both
647	564	Neral	C10H16O	106-26-3	0.003	36.345	5.158	264	442	213	697	854	34.79	1263	1240-S	both
648	564	Citral	C10H16O	5392-40-5	0.002	36.345	5.152	184	535	207	763	866	38.81	1263	1273-S	both
649	329	Linalool	C10H18O	78-70-6	5.201	24.678	3.327	455407	807045	300	876	882	37.47	1097	1099-S	both
650	849	1,6,10-Dodecatrien-3-ol, 3,7,11-trimethyl-, (E)-	C15H26O	40716-66-3	1.285	55.012	3.938	112518	388152	195	919	927	28.02	1553	1564-S	both
651	541	2,6-Octadien-1-ol, 3,7-dimethyl-, (Z)-	C10H18O	106-25-2	0.006	35.178	4.418	531	2572	170	868	876	34.42	1246	1228-S	both
652	1099	trans-Farnesol	C15H26O	106-28-5	0.002	85.228	4.473	183	504	253	703	740	10.21	-	1722-S	both
653	817	1H-Benzocyclohepten-7-ol, 2,3,4,4a,5,6,7,8-octahydro-1,1,4a,7-tetramethyl-, cis-	C15H26O	6892-80-4	0.002	51.862	4.08	228	728	165	675	724	16.17	1500	1604-S	both
654	859	Nerolidol	C15H26O	142-50-7	0.002	55.012	6.204	196	398	0	643	762	8.71	1554	1544-S	both
655	889	Humulene	C15H24	6753-98-6	0.006	53.728	3.689	1020	2686	168	814	853	22.59	1532	1454-S	IMI
656	847	cis-α-Bisabolene	C15H24	29837-07-8	0.003	51.395	3.567	478	2126	156	868	906	41.14	1493	1504-S	IMI
657	129	trans-β-Ocimene	C10H16	3779-61-1	0.003	13.129	1.851	467	811	0	736	803	9.74	926	1049-S	IMI
658	782	Caryophyllene	C15H24	87-44-5	0.009	46.028	3.627	1555	1822	229	859	884	17.05	1408	1419-S	IMI
659	145	α-Pinene	C10H16	80-56-8	0.007	13.245	1.891	1173	1057	0	782	858	11.12	928	937-S	IMI
660	216	Limonene	C10H16	138-86-3	0.211	19.428	2.691	29544	56553	214	892	919	18.43	1023	1030-S	IMI
661	752	α-Ionone	C13H20O	127-41-3	0.005	46.262	4.961	889	863	287	722	761	10.91	1412	1426-S	IMI
662	769	α-Irone	C14H22O	79-69-6	0.003	46.262	5.018	488	661	279	745	811	11.93	1412	1526-S	IMI
663	903	1,6,10-Dodecatrien-3-ol, 3,7,11-trimethyl-	C15H26O	7212-44-4	3.878	55.012	3.943	632773	955632	379	872	873	17.52	1553	1563-S	IMI
664	449	α-Terpineol	C10H18O	98-55-5	0.061	31.212	4.388	9946	32460	221	917	932	54.97	1189	1189-S	IMI
665	989	α-Bisabolol	C15H26O	515-69-5	0.006	62.012	4.573	941	1737	188	820	877	35.71	1676	1684-S	IMI
666	1004	2,6,10-Dodecatrien-1-ol, 3,7,11-trimethyl-	C15H26O	4602-84-0	0.002	63.762	4.578	247	1092	176	762	877	25.39	1707	1714-S	IMI
667	972	2,6,10-Dodecatrien-1-ol, 3,7,11-trimethyl-, (Z,E)-	C15H26O	3790-71-4	0.001	62.478	4.553	191	689	209	726	840	14.93	1684	1697-S	IMI
668	614	p-Mentha-1(7),8(10)-dien-9-ol	C10H16O	29548-13-8	0.016	38.095	5.298	2583	1626	0	755	803	18.44	1289	-	IMI
669	222	D-Limonene	C10H16	5989-27-5	0.303	19.545	2.658	26517	68504	188	909	910	19.83	1025	1031-S	non-IMI
670	724	γ-Elemene	C15H24	29873-99-2	0.032	46.845	3.568	2794	1699	245	814	922	32.93	1421	1433-S	non-IMI
671	246	3-Carene	C10H16	13466-78-9	0.005	20.828	2.76	441	2175	167	854	908	12.68	1043	1011-S	non-IMI
672	281	β-Ocimene	C10H16	13877-91-3	0.006	20.828	2.774	568	2519	172	875	894	19.29	1043	1037-S	non-IMI
673	884	Azulene, 1,2,3,5,6,7,8,8a-octahydro-1,4-dimethyl-7-(1-methylethenyl)-, [1S-(1α,7α,8aβ)]-	C15H24	3691-11-0	0.003	53.262	4.203	284	911	185	745	795	5.71	1524	1505-S	non-IMI
674	785	5,9-Undecadien-2-one, 6,10-dimethyl-, (E)-	C13H22O	3796-70-1	0.033	48.128	4.57	3283	9632	187	895	898	43.32	1441	1453-S	non-IMI
675	557	2-Decenal, (Z)-	C10H18O	2497-25-8	0.083	35.995	4.086	7253	39658	145	924	931	45.32	1258	1252-S	non-IMI
676	461	3-Cyclohexene-1-methanol, α,α,4-trimethyl-, (R)-	C10H18O	7785-53-7	0.037	31.212	4.414	3250	8856	199	899	905	31.65	1189	-	non-IMI
677	469	Terpinen-4-ol	C10H18O	562-74-3	0.011	30.162	4.195	1038	829	0	670	742	14.97	1174	1177-S	non-IMI
Furanones
678	260	3(2H)-Furanone, 4-methoxy-2,5-dimethyl-	C7H10O3	4077-47-8	1.06	21.529	6.092	92848	146730	342	914	921	95.35	1053	1057-S	both
679	160	2(5H)-Furanone, 5-ethyl-	C6H8O2	2407-43-4	0.167	14.995	6.496	14637	28005	278	867	875	35.54	957	966-S	both
680	544	2(3H)-Furanone, 5-butyldihydro-	C8H14O2	104-50-7	0.011	35.295	1.143	982	2344	291	870	881	63.48	1247	1261-S	both
681	263	2(3H)-Furanone, 5-ethyldihydro-	C6H10O2	695-06-7	0.016	21.062	1.975	1565	1777	415	859	926	57.34	1046	1056-S	both
682	587	2(3H)-Furanone, dihydro-4,4-dimethyl-	C6H10O2	13861-97-7	0.002	36.228	4.977	200	414	304	614	725	15.84	1262	1006-S	both
683	907	2(4H)-Benzofuranone, 5,6,7,7a-tetrahydro-4,4,7a-trimethyl-, (R)-	C11H16O2	17092-92-1	0.005	52.445	2.409	893	940	454	730	804	53.55	1510	1532-S	IMI
684	713	2(3H)-Furanone, 5-(acetyloxy)dihydro-5-methyl-	C7H10O4	57681-51-3	0.003	45.912	4.393	248	719	191	673	766	8.47	1406	-	non-IMI
685	816	2(3H)-Benzofuranone, 3a,4,7,7a-tetrahydro-3a-methyl-	C9H12O2	78592-89-9	0.002	52.095	6.696	133	516	265	619	700	12.77	1505	-	non-IMI
Furans
686	193	Furan, 2-pentyl-	C9H14O	3777-69-3	0.571	16.978	2.789	50018	122108	215	876	929	73.56	987	993-S	both
687	32	Furan, 2-ethyl-	C6H8O	3208-16-0	0.01	4.495	0.808	840	1714	0	813	851	56.53	-	703-S	both
688	264	Furan, 2-(1-pentenyl)-, (Z)-	C9H12O	20992-60-3	0.015	20.128	3.699	1517	1082	258	723	801	45.23	1033	-	both
689	186	Furan, tetrahydro-2,2,4,4-tetramethyl-	C8H16O	3358-28-9	0.009	15.229	4.409	900	571	707	695	784	38.87	960	-	both
690	482	Benzofuran, 2,3-dihydro-	C8H8O	496-16-2	0.011	32.728	6.5	1801	1865	0	769	835	35.36	1211	1224-S	IMI
691	802	Furan, 2-butyltetrahydro-	C8H16O	1004-29-1	0.007	48.945	5.057	1062	1146	269	700	812	23.56	1454	1004-S	IMI
692	222	trans-2-(2-Pentenyl)furan	C9H12O	70424-14-5	0.429	17.445	3.23	72301	167554	0	655	859	22.95	995	1002-S	IMI
693	97	2-n-Butyl furan	C8H12O	4466-24-4	0.021	10.795	2.206	3549	4528	0	759	892	32.48	885	893-S	IMI
694	631	Tetrahydrofuran, 2-hexyl-	C10H20O	3208-32-0	0.003	37.045	3.546	370	1453	186	708	771	18.95	1273	-	IMI
695	804	Tetrahydrofuran, 2-propyl-	C7H14O	3208-22-8	0.002	48.945	5.081	258	656	265	574	769	6.76	1454	-	IMI
696	246	Furan, 2-(1-pentenyl)-, (E)-	C9H12O	20992-69-2	0.004	20.128	3.764	382	927	262	743	803	13.47	1033	1000-S	non-IMI
697	12	Furan, tetrahydro-2-methyl-	C5H10O	96-47-9	0.32	3.678	0.906	32179	36228	0	778	802	30.73	-	674-S	non-IMI
Alkenes
698	198	1,4-Hexadiene, 3-ethyl-	C8H14	2080-89-9	0.171	17.328	4.563	14998	36952	198	871	908	35.01	993	-	both
699	177	1-Hexene, 3,5-dimethyl-	C8H16	7423-69-0	0.031	15.812	3.316	2676	4843	274	814	857	31.12	969	700-S	both
700	459	1-Tetradecene	C14H28	1120-36-1	0.028	31.212	2.025	2475	7907	104	904	929	5.24	1188	1392-S	both
701	452	Undecane, 3-methylene-	C12H24	71138-64-2	0.026	30.745	2.066	2241	14155	111	888	892	17.3	1182	-	both
702	223	1,3-Hexadiene, 3-ethyl-2-methyl-	C9H16	61142-36-7	0.022	19.545	4.856	1918	4264	266	799	826	12.82	1025	1031-S	both
703	189	Nonane, 3-methylene-	C10H20	51655-64-2	0.014	16.628	1.715	1196	3836	169	862	920	47.89	981	-	both
704	294	1-Decene, 8-methyl-	C11H22	61142-79-8	0.01	22.928	1.774	898	2051	195	774	819	4.03	1072	1056-S	both
705	354	1H-Indene, 3-methyl-	C10H10	767-60-2	0.007	25.729	4.731	573	564	349	675	763	19.75	1112	1155-S	both
706	555	1H-Indene, 1-ethyl-2,3-dihydro-	C11H14	4830-99-3	0.005	36.228	0.573	435	568	333	696	815	25.52	1261	-	both
707	312	1-Phenyl-1-butene	C10H12	824-90-8	0.004	23.745	4.064	352	1018	249	786	848	11.37	1084	1080-S	both
708	142	2-Octene, 2,6-dimethyl-	C10H20	4057-42-5	0.003	13.828	1.536	268	475	0	710	846	5.16	937	-	both
709	602	2-Dodecene, (E)-	C12H24	7206-13-5	0.003	38.212	2.085	258	542	140	836	888	12.79	1290	1197-S	both
710	695	Tridecane, 3-methylene-	C14H28	19780-34-8	0.002	44.278	2.227	200	555	158	792	838	20.25	1381	1407-S	both
711	71	2,4-Dimethyl-1-heptene	C9H18	19549-87-2	0.017	8.345	1.063	1708	1129	341	651	906	16.8	832	836-S	both
712	385	1-Octene, 6-methyl-	C9H18	13151-10-5	0.009	27.712	3.441	919	2641	177	745	807	6.26	1140	853-S	both
713	261	1,3,6-Octatriene, 3,7-dimethyl-, (Z)-	C10H16	3338-55-4	0.007	20.828	2.774	668	2029	168	839	875	14.36	1043	1038-S	both
714	200	2-Hexene, 3,5,5-trimethyl-	C9H18	26456-76-8	0.032	15.812	3.341	3178	5347	287	785	820	16.08	969	985-S	both
715	220	1-Decene	C10H20	872-05-9	0.026	17.095	1.753	2553	5732	0	847	934	7.5	989	989-S	both
716	326	1-Octene, 3,7-dimethyl-	C10H20	4984-1-4	0.012	22.928	1.791	1168	5537	186	804	852	6.29	1072	-	both
717	507	3-Dodecene, (E)-	C12H24	7206-14-6	0.004	32.728	2.14	384	1556	116	840	883	3.91	1210	1185-S	both
718	886	1,6,10-Dodecatriene, 7,11-dimethyl-3-methylene-	C15H24	77129-48-7	0.006	55.012	5.417	579	690	0	752	811	10.41	1554	1458-S	both
719	151	(1S)-2,6,6-Trimethylbicyclo[3.1.1]hept-2-ene	C10H16	7785-26-4	0.005	13.245	1.832	504	537	0	795	855	11.17	928	937-S	both
720	534	Z,Z,Z-1,4,6,9-Nonadecatetraene	C19H32	0-0-0	0.004	34.362	4.216	335	901	207	710	735	21.87	1234	-	both
721	104	Styrene	C8H8	100-42-5	2.246	10.795	3.112	226019	285946	0	842	882	34.61	886	893-S	both
722	435	Undecane, 5-methylene-	C12H24	5698-48-6	0.004	29.462	2.005	410	929	142	796	869	12.81	1164	-	both
723	605	1,4-Hexadiene, 2,3-dimethyl-	C8H14	18669-52-8	0.003	38.678	3.387	348	499	169	697	862	10.23	1297	-	both
724	113	1-Ethyl-5-methylcyclopentene	C8H14	97797-57-4	0.013	12.895	4.107	2124	1511	367	792	879	24.48	923	-	IMI
725	453	2,3-Nonadiene	C9H16	22433-34-7	0.01	31.212	6.337	1625	1185	462	622	803	9.91	1190	-	IMI
726	293	Z-1,9-Hexadecadiene	C16H30	0-0-0	0.008	23.979	2.027	1266	1819	265	780	807	4.65	1087	-	IMI
727	934	(E)-1-Methyl-4-(6-methylhept-5-en-2-ylidene)cyclohex-1-ene	C15H24	53585-13-0	0.004	57.228	3.671	665	1277	158	751	822	18.74	1591	1533-S	IMI
728	363	3,5-Octadiene, 2,7-dimethyl-, (Z,Z)-	C10H18	28980-73-6	0.003	26.895	4.454	450	1381	253	770	796	8.8	1128	-	IMI
729	448	1,5,6,7-Tetramethylbicyclo[3.2.0]hepta-2,6-diene	C11H16	134329-46-7	0.003	31.095	4.117	429	2605	0	793	853	11.51	1187	1280-S	IMI
730	333	(E)-4,8-Dimethylnona-1,3,7-triene	C11H18	19945-61-0	0.002	25.612	2.878	368	1333	220	796	887	69.86	1110	1116-S	IMI
731	602	7-Tetradecene, (Z)-	C14H28	41446-60-0	0.002	38.212	2.09	319	1395	127	812	890	4.14	1290	1366-S	IMI
732	676	Megastigma-4,6(E),8(E)-triene	C13H20	51468-86-1	0.002	42.295	4.045	378	1506	200	845	884	22.13	1351	1329-S	IMI
733	714	Cyclohexene, 3-(3-methyl-1-butenyl)-, (E)-	C11H18	56030-49-0	0.002	43.928	5.721	291	968	255	743	781	8.74	1376	-	IMI
734	388	1H-Indene, 2,3-dihydro-4-methyl-	C10H12	824-22-6	0.014	27.012	4.689	2315	2686	224	842	861	8.73	1130	1141-S	IMI
735	594	1H-Indene, 1-ethylidene-	C11H10	2471-83-2	0.007	37.745	6.531	1250	3778	219	871	915	28.23	1284	1315-S	IMI
736	722	Cetene	C16H32	629-73-2	0.005	44.862	2.165	760	1443	112	871	921	7.82	1389	1592-S	IMI
737	443	Decane, 5-methyl-6-methylene-	C12H24	75029-95-7	0.004	29.462	2.006	752	1233	174	752	867	11.48	1164	-	IMI
738	567	4-Decene, 2,2-dimethyl-, (E)-	C12H24	55534-69-5	0.004	36.228	3.687	702	2427	169	757	804	7.24	1261	-	IMI
739	847	Cyclohexene, 3-(1,5-dimethyl-4-hexenyl)-6-methylene-, [S-(R*,S*)]-	C15H24	20307-83-9	0.002	52.678	3.666	359	687	210	755	851	28.05	1514	1524-S	IMI
740	339	2,6-Dimethyl-1,3,5,7-octatetraene, E,E-	C10H14	460-01-5	0.008	24.562	4.215	1252	3205	0	785	840	11.5	1096	1131-S	IMI
741	375	2,4,6-Octatriene, 2,6-dimethyl-, (E,E)-	C10H16	3016-19-1	0.006	26.545	3.151	958	2596	0	800	900	14.29	1123	1144-S	IMI
742	439	Tridecane, 7-methylene-	C14H28	19780-80-4	0.004	29.462	2.006	596	852	162	743	848	4.12	1164	-	IMI
743	569	5-Undecene, 9-methyl-, (Z)-	C12H24	74630-65-2	0.004	36.228	3.684	661	3122	166	756	794	6.23	1261	957-S	IMI
744	869	Cyclohexene, 4-[(1E)-1,5-dimethyl-1,4-hexadien-1-yl]-1-methyl-	C15H24	25532-79-0	0.004	53.728	3.686	728	2519	160	836	888	15.87	1532	1512-S	IMI
745	896	(Z)-1-Methyl-4-(6-methylhept-5-en-2-ylidene)cyclohex-1-ene	C15H24	13062-00-5	0.007	51.862	3.762	1223	1715	0	846	876	27.91	1500	1515-S	IMI
746	705	Megastigma-4,6(E),8(Z)-triene	C13H20	71186-24-8	0.005	42.295	4.051	904	1841	197	844	874	19.91	1351	1336-S	IMI
747	81	1,3,5,7-Cyclooctatetraene	C8H8	629-20-9	5.271	10.795	3.029	737392	504107	394	805	894	28.7	886	850-S	IMI
748	389	1-Pentadecene, 2-methyl-	C16H32	29833-69-0	0.019	27.012	3.221	2644	2282	271	725	809	3.88	1130	1587-S	IMI
749	826	2-Tridecene, (Z)-	C13H26	41446-59-7	0.01	49.878	3.435	1357	1909	211	780	819	4.2	1469	1302-S	IMI
750	310	2,4-Dodecadiene, (E,Z)-	C12H22	74685-27-1	0.008	23.045	6.418	1188	3157	288	687	742	7.21	1075	-	IMI
751	573	1,3-Methanopentalene, 1,2,3,5-tetrahydro-	C9H10	128600-88-4	0.003	36.228	0.646	361	925	341	720	865	12.85	1261	-	IMI
752	397	2,4,6-Octatriene, 2,6-dimethyl-, (E,Z)-	C10H16	7216-56-0	0.006	26.545	3.151	810	2195	0	805	869	11.46	1123	1131-S	IMI
753	289	2,4,6,8-Tetramethyl-1-undecene	C15H30	59920-26-2	0.004	21.645	1.162	539	1765	0	649	851	6.24	1054	-	IMI
754	144	3-Octene, 2,6-dimethyl-	C10H20	6874-28-8	0.003	13.828	1.536	401	590	0	737	834	7.44	937	908-S	IMI
755	88	1,3-cis,5-cis-Octatriene	C8H12	40087-62-5	0.001	10.445	1.93	125	957	0	641	913	28.98	878	879-S	IMI
756	296	2,4-Octadiene	C8H14	13643-08-8	0.016	23.045	6.408	1387	2757	238	745	831	26.47	1075	818-S	non-IMI
757	1039	1-Tetracosene	C24H48	10192-32-2	0.016	77.062	2.577	1413	808	376	778	817	5.13	1964	2394-S	non-IMI
758	176	Nonane, 5-methylene-	C10H20	6795-79-5	0.006	15.812	1.694	495	1592	0	833	879	19.26	969	-	non-IMI
759	1007	1-Tricosene	C23H46	18835-32-0	0.005	70.528	2.426	429	571	374	696	876	3.01	1834	2291-S	non-IMI
760	256	1,5-Heptadiene, 2,3,6-trimethyl-	C10H18	33501-88-1	0.004	21.178	3.993	312	721	270	772	797	22.69	1048	-	non-IMI
761	471	3-Dodecene, (Z)-	C12H24	7239-23-8	0.004	31.562	2.069	367	2063	111	854	907	7.97	1193	1185-S	non-IMI
762	986	Naphthacene, octadecahydro-	C18H30	64302-84-7	0.004	68.195	4.474	371	608	166	638	712	26.15	1790	-	non-IMI
763	1051	1-Hexacosene	C26H52	18835-33-1	0.004	79.045	2.738	314	841	0	770	830	3.02	-	2595-S	non-IMI
764	424	3-Undecene, 9-methyl-, (E)-	C12H24	74630-54-9	0.003	29.112	1.97	262	1248	132	835	867	6.36	1159	-	non-IMI
765	991	1H-Indene, 5-butyl-6-hexyloctahydro-	C19H36	55044-36-5	0.002	68.778	3.033	181	431	0	634	729	11.42	1800	-	non-IMI
766	164	trans-3-Decene	C10H20	19150-21-1	0.001	15.112	1.615	119	502	0	694	819	3.47	957	986-S	non-IMI
767	351	3-Nonene, (E)-	C9H18	20063-92-7	0.001	25.612	0.906	108	441	0	629	792	5.73	1110	886-S	non-IMI
768	266	cis-2,6-Dimethyl-2,6-octadiene	C10H18	2492-22-0	0.031	21.178	3.983	2990	3936	216	807	856	18.57	1048	-	non-IMI
769	1028	1-Docosene	C22H44	1599-67-3	0.016	79.978	2.634	1546	562	701	713	826	3.57	-	2194-S	non-IMI
770	1032	Nonacos-1-ene	C29H58	18835-35-3	0.013	80.795	2.711	1237	615	465	718	837	3.08	-	2885-S	non-IMI
771	455	5-Dodecene, (Z)-	C12H24	7206-28-2	0.008	31.562	2.085	813	1614	119	861	906	6.8	1193	1176-S	non-IMI
772	993	Heptacos-1-ene	C27H54	15306-27-1	0.006	72.162	2.571	634	491	477	697	789	3.65	1866	2693-S	non-IMI
773	140	Bicyclo[3.1.1]hept-2-ene, 3,6,6-trimethyl-	C10H16	4889-83-2	0.004	13.245	1.871	344	631	0	839	918	16.05	928	-	non-IMI
774	147	1-Octene, 3,3-dimethyl-	C10H20	74511-51-6	0.003	13.828	1.556	307	544	0	759	817	4.63	937	1151-S	non-IMI
775	766	Tetracyclo[5.3.0.0<2,6>.0<3,10>]deca-4,8-diene	C10H10	34324-40-8	0.003	48.945	0.965	311	473	0	682	761	12.7	1453	-	non-IMI
776	414	5-Undecene, 3-methyl-, (Z)-	C12H24	74630-64-1	0.002	29.112	1.985	204	860	132	803	852	8.31	1159	-	non-IMI
777	46	1-Octene	C8H16	111-66-0	0	6.362	0.906	46	436	0	708	867	9.66	-	789-S	non-IMI
778	482	1-Dodecene	C12H24	112-41-4	0.02	31.212	2.033	2014	10280	107	909	915	4.35	1189	1190-S	non-IMI
779	561	1-Undecene, 4-methyl-	C12H24	74630-39-0	0.015	35.528	1.793	1447	1543	164	768	834	4.04	1251	1085-S	non-IMI
780	287	2,6-Octadiene, 2,6-dimethyl-	C10H18	2792-39-4	0.013	21.178	3.987	1298	2395	226	748	816	13.77	1048	978-S	non-IMI
781	331	1,4-Heptadiene, 3-methyl-	C8H14	1603-01-6	0.007	23.045	6.462	688	1208	256	686	809	23.54	1075	-	non-IMI
782	737	2-Tridecene, (E)-	C13H26	41446-58-6	0.004	44.862	2.155	373	534	110	812	853	5.04	1389	1297-S	non-IMI
783	1060	3-Eicosene, (E)-	C20H40	74685-33-9	0.004	76.595	2.641	421	482	380	714	801	6.68	1955	-	non-IMI
784	453	1-Undecene, 9-methyl-	C12H24	74630-41-4	0.003	29.112	1.983	317	1662	135	861	899	11.59	1159	1152-S	non-IMI
785	487	3-Tridecene, (Z)-	C13H26	41446-53-1	0.003	31.445	2.156	330	480	160	694	827	4.72	1192	1284-S	non-IMI
786	583	Deltacyclene	C9H10	7785-10-6	0.003	36.228	0.617	258	690	325	745	882	10.66	1261	924-S	non-IMI
787	621	Bicyclo[4.4.1]undeca-1,3,5,7,9-pentaene	C11H10	2443-46-1	0.003	37.745	6.522	327	984	216	819	865	23.98	1284	-	non-IMI
788	555	1H-Indene, 1-ethylideneoctahydro-7a-methyl-, cis-	C12H20	56362-87-9	0.002	34.945	6.087	226	601	255	601	690	7.22	1243	-	non-IMI
789	644	1-Nonene, 4,6,8-trimethyl-	C12H24	54410-98-9	0.001	38.445	2.37	118	445	195	666	759	9.23	1293	-	non-IMI
790	308	3-Tetradecene, (Z)-	C14H28	41446-67-7	0.013	22.928	1.808	1170	3746	182	819	845	3.78	1072	1384-S	non-IMI
791	292	1,7-Nonadiene, 4,8-dimethyl-	C11H20	62108-28-5	0.012	21.995	2.211	1048	512	447	609	785	13.63	1059	-	non-IMI
792	313	2,5-Octadiene	C8H14	63216-69-3	0.01	23.045	6.462	941	1561	255	685	733	7.37	1075	-	non-IMI
793	245	Cyclohexene, 1-methyl-4-(1-methylethenyl)-, (S)-	C10H16	5989-54-8	0.287	19.428	2.668	26856	76869	200	914	927	22.79	1023	1029-S	non-IMI
794	1086	17-Pentatriacontene	C35H70	6971-40-0	0.014	76.595	2.599	1309	881	481	716	771	5.26	1955	-	non-IMI
795	1058	5-Eicosene, (E)-	C20H40	74685-30-6	0.008	72.512	2.6	723	717	0	756	812	4.27	1873	2286-S	non-IMI
796	1065	1-Nonadecene	C19H38	18435-45-5	0.007	74.028	2.62	658	1213	0	742	807	1.73	1902	1893-S	non-IMI
797	489	4-Dodecene	C12H24	2030-84-4	0.004	31.562	2.068	334	1355	132	838	900	6.51	1193	1187-S	non-IMI
798	591	1,6-Octadiene, 3,7-dimethyl-	C10H18	2436-90-0	0.003	36.345	4.07	322	431	210	637	733	5.37	1263	946-S	non-IMI
799	395	1-Nonene	C9H18	124-11-8	0.002	27.245	3.282	222	559	284	662	773	3.38	1133	889-S	non-IMI
800	269	1,3,7-Octatriene, 3,7-dimethyl-	C10H16	502-99-8	0.008	20.828	2.762	786	2475	170	865	907	31.99	1043	1048-S	non-IMI
801	824	Azulene, 1,2,3,3a,4,5,6,7-octahydro-1,4-dimethyl-7-(1-methylethenyl)-, [1R-(1α,3aβ,4α,7β)]-	C15H24	22567-17-5	0.004	53.262	4.199	360	968	170	793	841	4.73	1524	1473-S	non-IMI
Acids
802	187	Hexanoic acid	C6H12O2	142-62-1	0.561	16.745	3.267	49145	59803	311	771	786	29.41	984	990-S	both
803	440	Octanoic acid	C8H16O2	124-07-2	0.478	30.045	3.401	41896	53881	227	907	907	86.33	1172	1180-S	both
804	292	Heptanoic acid	C7H14O2	111-14-8	0.023	22.812	3.35	1984	4230	204	756	788	35.96	1071	1080-S	both
805	439	9-Oxononanoic acid	C9H16O3	2553-17-5	0.018	29.812	4.668	1552	597	0	582	729	6.48	1169	1483-S	both
806	429	2-Octenoic acid, cis-	C8H14O2	1577-96-4	0.011	29.462	3.767	1000	702	259	733	815	5.41	1164	-	both
807	719	2-Propenoic acid, 3-phenyl-	C9H8O2	621-82-9	0.01	46.378	0.416	890	1495	251	790	853	42.25	1412	1435-S	both
808	75	Butanoic acid, 2-methyl-	C5H10O2	116-53-0	0.009	8.812	2.265	809	2453	0	865	891	77.92	843	861-S	both
809	567	Nonanoic acid	C9H18O2	112-05-0	0.009	36.345	3.529	821	2245	195	859	902	73.09	1263	1273-S	both
810	1036	n-Hexadecanoic acid	C16H32O2	57-10-3	0.002	76.478	3.687	178	752	156	712	752	33.49	1953	1968-S	both
811	231	2-Hexenoic acid, (E)-	C6H10O2	13419-69-7	0.033	19.312	3.801	3256	7006	0	874	885	69.79	1022	-	both
812	8	Propanoic acid, 2-oxo-	C3H4O3	127-17-3	0.018	2.978	0.985	1727	1957	0	720	758	32.54	-	-	both
813	226	Pentanoic acid	C5H10O2	109-52-4	0.011	19.078	4.629	1076	413	0	688	761	20.13	1019	901-S	both
814	322	1-Cyclopentene-1-carboxylic acid	C6H8O2	1560-11-8	0.009	24.095	0.817	921	474	463	646	779	32.35	1088	-	both
815	438	Cyclopentaneundecanoic acid	C16H30O2	6053-49-2	0.006	30.628	4.885	630	393	0	670	729	21.8	1181	-	both
816	680	n-Decanoic acid	C10H20O2	334-48-5	0.001	42.878	3.545	75	430	0	716	819	44.09	1360	1372-S	both
817	242	Propanedioic acid, propyl-	C6H10O4	616-62-6	0.015	18.728	0.886	1454	1124	0	556	838	7.69	1013	-	both
818	90	Pentanoic acid, 4-methyl-	C6H12O2	646-07-1	0.011	9.512	3.821	1112	481	0	673	797	12.09	858	949-S	both
819	84	2,4-Dimethylpentanoic acid	C7H14O2	5868-33-7	0.007	9.045	2.088	731	2909	0	751	785	43.49	848	1027-S	both
820	756	trans-Cinnamic acid	C9H8O2	140-10-3	0.004	46.378	0.359	350	869	269	810	846	53.04	1412	1451-S	both
821	441	Cyclopropaneacetic acid, 2-hexyl-	C11H20O2	35936-15-3	0.002	28.762	5.554	146	381	0	594	725	7.63	1155	-	both
822	86	Pentanoic acid, 2-methyl-	C6H12O2	97-61-0	0.018	9.278	3.959	1674	1183	0	657	726	11.55	853	959-S	both
823	280	Butanoic acid, anhydride	C8H14O3	106-31-0	0.05	22.228	5.094	4377	9479	275	819	836	28.23	1063	-	both
824	615	Hexanoic acid, anhydride	C12H22O3	2051-49-2	0.003	38.562	4.539	224	583	216	688	729	11.58	1295	-	both
825	431	Undecanoic acid	C11H22O2	112-37-8	0.032	29.928	4.629	5294	2421	0	696	804	21.89	1171	1468-S	IMI
826	65	Hexanoic acid, 2-methyl-	C7H14O2	4536-23-6	0.03	9.162	1.989	4857	8753	0	715	748	23.34	850	1042-S	IMI
827	470	2-Octenoic acid, (E)-	C8H14O2	1871-67-6	0.024	32.262	4.038	3885	3375	0	756	801	30.33	1204	1227-S	IMI
828	338	Hexanoic acid, 2-ethyl-	C8H16O2	149-57-5	0.013	25.962	3.121	2164	5659	225	881	929	80.68	1115	1123-S	IMI
829	266	Propanoic acid, 3-(2-oxo-3-cyclohexen-1-yl)-	C9H12O3	120317-65-9	0.005	22.462	6.027	801	1649	0	675	763	19.56	1067	-	IMI
830	250	5-Methylhexanoic acid	C7H14O2	628-46-6	0.003	21.762	5.397	423	930	0	649	702	8.67	1057	1057-S	IMI
831	297	11-(2-Cyclopenten-1-yl)undecanoic acid, (+)-	C16H28O2	459-67-6	0.002	23.862	4.865	346	901	0	668	738	10.49	1086	2026-S	IMI
832	43	Butanoic acid	C4H8O2	107-92-6	0.292	6.245	1.832	48937	43295	0	824	902	59.54	-	802-S	IMI
833	849	Undecanoic acid, 2-methyl-	C12H24O2	24323-25-9	0.005	52.912	3.389	854	865	168	615	830	5.67	1518	1516-S	IMI
834	652	Benzenebutanoic acid, 3,4-dimethyl-γ-oxo-	C12H14O3	51036-98-7	0.004	40.545	3.186	648	1013	358	714	748	9.5	1325	-	IMI
835	474	cis-4-(Hydroxymethyl)cyclohexanecarboxylic acid	C8H14O3	73094-35-6	0.028	31.328	4.767	4492	1927	391	550	634	6.6	1191	-	IMI
836	295	Hex-4-enoic acid, ethyl ester (other isomer)	C8H14O2	0-0-0	0.011	22.462	6.007	1812	1966	0	666	729	12.38	1067	-	IMI
837	518	Oxalic acid, monoamide monohydrazide, N-tetrahydrofurfuryl-N''-(4-isopropylbenzylideno)-	C17H23N3O3	0-0-0	0.011	33.545	6.067	1866	921	0	549	603	6.68	1223	-	IMI
838	46	Propanoic acid, 2-(aminooxy)-	C3H7NO3	2786-22-3	0.008	6.012	2.955	1345	804	0	696	861	19.2	-	-	IMI
839	878	Pterin-6-carboxylic acid	C7H5N5O3	948-60-7	0.007	55.012	0.448	1135	997	174	590	598	25.89	1552	-	IMI
840	542	Dodecanoic acid, 3-hydroxy-	C12H24O3	1883-13-2	0.004	35.062	4.004	677	1013	231	680	709	10.96	1245	-	IMI
841	276	5-Methyloctanoic acid	C9H18O2	60218-42-0	0.003	21.762	5.476	434	988	0	649	686	8.35	1057	1242-S	IMI
842	6	Propanedioic acid	C3H4O4	141-82-2	0.044	2.512	1.453	7338	5856	165	817	878	51.98	-	-	IMI
843	10	Acetic acid	C2H4O2	64-19-7	0.021	2.628	0.812	3497	14473	104	849	881	67.4	-	610-S	IMI
844	513	Octanoic acid, 2-methyl-	C9H18O2	3004-93-1	0.008	33.428	3.427	1347	1275	0	602	807	9.75	1221	-	IMI
845	346	1,3-Cyclopentanedicarboxylic acid	C7H10O4	0-0-0	0.006	24.095	0.769	937	1718	461	650	805	27.9	1088	-	IMI
846	1175	Tridecanoic acid	C13H26O2	638-53-9	0.003	76.362	3.731	429	1182	142	774	811	21.03	1950	1664-S	IMI
847	161	4-Methyl-2-oxovaleric acid	C6H10O3	816-66-0	0.002	13.828	3.703	307	773	0	653	808	18.23	938	-	IMI
848	733	Hexanoic acid, 3-hexenyl ester, (Z)-	C12H22O2	31501-11-8	0.009	43.928	3.674	1259	3002	158	886	933	63.3	1376	1380-S	IMI
849	1164	trans-13-Octadecenoic acid	C18H34O2	693-71-0	0.004	83.478	1.044	588	1890	0	735	749	5.78	-	2164-S	IMI
850	741	10,12-Octadecadiynoic acid	C18H28O2	7333-25-7	0.002	44.045	4.768	288	605	224	692	750	5.84	1378	-	IMI
851	291	γ-Guanidinobutyric acid	C5H11N3O2	463-00-3	0.001	21.762	0.315	148	735	0	559	706	5.27	1055	-	IMI
852	694	Propanoic acid, 2-methyl-, anhydride	C8H14O3	97-72-3	0.014	43.228	4.653	2238	4172	199	842	942	54.56	1366	-	IMI
853	268	Acetohydroxamic acid	C2H5NO2	546-88-3	0.041	21.645	5.378	3626	8800	272	679	942	49.52	1055	-	non-IMI
854	448	4-Methyloctanoic acid	C9H18O2	54947-74-9	0.036	30.279	0.67	3157	738	0	627	739	14.26	1175	-	non-IMI
855	208	Hexanedioic acid	C6H10O4	124-04-9	0.111	17.912	5.262	10813	7566	585	683	686	22.28	1002	1372-S	non-IMI
856	312	2-Oxo-n-valeric acid	C5H8O3	1821-02-9	0.057	22.228	5.089	5600	13931	280	800	849	17.76	1063	-	non-IMI
857	302	Thioacetic acid	C2H4OS	507-09-5	0.019	21.645	5.384	1851	3726	301	650	889	18.97	1055	-	non-IMI
858	472	Hydrocinnamic acid, o-[(1,2,3,4-tetrahydro-2-naphthyl)methyl]-	C20H22O2	23804-21-9	0.01	30.395	4.232	992	990	692	620	637	7.33	1178	-	non-IMI
859	293	2-Acetylamino-3-hydroxy-propionic acid	C5H9NO4	0-0-0	0.009	21.295	4.17	874	503	582	553	718	9.08	1050	-	non-IMI
860	8	Acetic acid, [(aminocarbonyl)amino]oxo-	C3H4N2O4	585-05-7	0.003	2.745	1.418	302	440	0	769	961	50.48	-	-	non-IMI
861	922	Guanidineacetic acid	C3H7N3O2	352-97-6	0.002	56.062	4.149	206	648	194	661	801	8.72	1571	-	non-IMI
862	228	5-Hexenoic acid	C6H10O2	1577-22-6	0.046	19.078	4.609	4156	471	0	603	753	9.49	1019	-	non-IMI
863	496	4-Ethyloctanoic acid	C10H20O2	16493-80-4	0.004	31.095	5.791	341	606	308	567	609	8.46	1188	1333-S	non-IMI
864	459	Octanoic acid, 7-oxo-	C8H14O3	14112-98-2	0.015	30.628	6.6	1477	3196	325	693	703	8.87	1181	-	non-IMI
865	107	4-Oxopentanethioic acid	C5H8O2S	0-0-0	0.007	10.795	3.782	694	893	0	646	717	15.56	886	-	non-IMI
866	846	Pentanoic acid, 2-methyl-, anhydride	C12H22O3	63169-61-9	0.005	56.062	4.116	505	1298	194	713	810	14.61	1571	1348-S	non-IMI
Alkynes
867	571	2-Methyl-1-nonene-3-yne	C10H16	70058-00-3	0.002	36.578	5.877	136	474	210	759	849	22.44	1267	-	both
868	630	3-Nonen-5-yne, 4-ethyl-	C11H18	74685-67-9	0.004	39.378	5.983	395	1379	233	705	757	9.06	1308	1321-S	both
869	677	1,11-Dodecadiyne	C12H18	20521-44-2	0.007	39.612	5.404	653	2240	190	773	797	5.78	1311	-	both
870	672	3-Nonen-5-yne, 4-ethyl-, (Z)-	C11H18	74744-26-6	0.004	39.378	5.994	343	1256	220	705	750	7.79	1308	-	both
871	622	2-Dodecen-4-yne, (E)-	C12H20	74744-38-0	0.008	39.612	5.392	782	3162	187	744	771	5.52	1311	-	both
872	358	1-Nonyne	C9H16	3452-9-3	0.018	24.212	4.885	2627	1102	0	697	755	12	1091	884-S	IMI
873	258	1,3-Decadiyne	C10H14	55682-66-1	0.009	21.295	3.453	762	604	361	655	695	14.48	1050	-	non-IMI
874	583	4-Decen-6-yne, (E)-	C10H16	13343-77-6	0.003	37.162	6.035	224	514	224	719	799	17.16	1275	-	non-IMI
875	1052	9-Eicosyne	C20H38	71899-38-2	0.002	79.045	3.27	177	444	0	638	724	2.49	-	-	non-IMI
876	396	3-Octyne, 7-methyl-	C9H16	37050-06-9	0.002	28.062	5.397	176	522	0	636	719	6.45	1145	-	non-IMI
877	292	4,6-Decadiyne	C10H14	16387-71-6	0.012	21.295	3.446	1170	1093	359	687	712	10.65	1050	-	non-IMI
878	1092	1-Octadecyne	C18H34	629-89-0	0.002	82.428	1.635	168	542	0	709	792	6.07	-	-	non-IMI
879	588	2-Pentadecen-4-yne, (Z)-	C15H26	74646-33-6	0.016	37.862	5.041	1591	4140	328	757	784	6.16	1285	-	non-IMI
Saturated alkanes
880	200	Decane	C10H22	124-18-5	0.358	17.678	1.512	31329	112324	138	921	931	44.41	998	1000-A	both
881	473	Dodecane	C12H26	112-40-3	0.189	31.912	1.816	16513	99358	104	918	918	16.06	1198	1200-A	both
882	9	Propane	C3H8	74-98-6	0.143	2.278	6.224	12528	5228	0	806	924	44.63	-	300-A	both
883	262	Decane, 3,7-dimethyl-	C12H26	17312-54-8	0.129	21.529	1.504	11311	42309	177	878	880	7.51	1052	1126-S	both
884	328	Undecane	C11H24	1120-21-4	0.129	24.678	1.653	11338	38128	161	904	910	13.87	1097	1100-A	both
885	437	Undecane, 3-methyl-	C12H26	1002-43-3	0.125	29.695	1.775	10982	62829	112	910	916	24.15	1167	1170-S	both
886	1021	Nonadecane	C19H40	629-92-5	0.119	73.912	2.18	10460	3228	126	889	909	10.92	1900	1900-A	both
887	1030	Heptadecane	C17H36	629-78-7	0.079	75.778	2.234	6899	2136	163	892	926	10.32	1938	1700-A	both
888	1085	Heptacosane	C27H56	593-49-7	0.077	84.528	0.987	6708	2858	334	839	854	6.19	-	2700-A	both
889	173	Nonane, 3-methyl-	C10H22	5911-4-6	0.068	15.812	1.413	5992	18632	153	913	918	31.42	968	971-S	both
890	60	Octane	C8H18	111-65-9	0.058	6.829	0.811	5088	6872	152	900	964	52.01	-	800-A	both
891	427	Undecane, 2,3-dimethyl-	C13H28	17312-77-5	0.035	29.345	1.754	3034	14539	140	899	914	14.96	1162	1251-S	both
892	79	Octane, 4-methyl-	C9H20	2216-34-4	0.031	9.512	1.047	2726	2763	209	844	903	20.45	857	863-S	both
893	279	Decane, 2-methyl-	C11H24	6975-98-0	0.024	22.228	1.59	2059	9624	125	892	902	16.55	1062	1064-S	both
894	322	Undecane, 4,7-dimethyl-	C13H28	17301-32-5	0.023	24.095	1.676	2038	4588	169	862	890	8.21	1088	-	both
895	360	Octane, 2,4,6-trimethyl-	C11H24	62016-37-9	0.023	26.312	1.668	2048	1394	163	831	885	8.95	1120	959-S	both
896	577	Hexadecane	C16H34	544-76-3	0.023	37.045	1.727	1987	7424	118	872	882	8.84	1273	1600-A	both
897	1063	Heptadecane, 2,6,10,15-tetramethyl-	C21H44	54833-48-6	0.023	81.962	2.29	2013	1015	177	842	859	7.18	-	1889-S	both
898	287	Decane, 3-methyl-	C11H24	13151-34-3	0.022	22.578	1.647	1969	7105	123	937	941	30.63	1067	1071-S	both
899	705	Tetradecane	C14H30	629-59-4	0.022	45.328	1.987	1916	10680	97	912	917	14.04	1396	1400-A	both
900	410	Undecane, 5-methyl-	C12H26	1632-70-8	0.021	28.645	1.734	1799	7118	112	883	893	14.31	1152	1156-S	both
901	244	Octane, 6-ethyl-2-methyl-	C11H24	62016-19-7	0.018	20.945	1.539	1544	2458	203	838	869	10.15	1044	-	both
902	113	Nonane	C9H20	111-84-2	0.016	11.495	1.203	1390	2763	153	905	943	47.77	900	900-A	both
903	230	Dodecane, 2,6,11-trimethyl-	C15H32	31295-56-4	0.015	20.128	1.523	1317	1084	188	791	851	8.4	1033	1275-S	both
904	681	Tridecane, 3-methyl-	C14H30	6418-41-3	0.013	43.462	1.921	1170	5585	90	901	909	34.03	1368	1371-S	both
905	419	Undecane, 4-methyl-	C12H26	2980-69-0	0.011	28.995	1.718	958	1912	120	878	916	24.4	1157	1160-S	both
906	966	Decane, 2,3,4-trimethyl-	C13H28	62238-15-7	0.011	66.328	2.128	990	1279	113	858	891	12.04	1754	1260-S	both
907	976	Octadecane, 2-methyl-	C19H40	1560-88-9	0.011	67.028	2.178	984	1766	115	822	861	6.9	1767	1863-S	both
908	1001	Heptadecane, 2,6-dimethyl-	C19H40	54105-67-8	0.01	69.945	2.165	888	670	189	770	831	5.11	1823	-	both
909	478	Octane, 2,3,6,7-tetramethyl-	C12H26	52670-34-5	0.008	32.262	1.867	738	852	256	658	839	7.55	1203	-	both
910	488	Undecane, 2,6-dimethyl-	C13H28	17301-23-4	0.008	32.728	1.74	697	2920	114	876	916	22.87	1210	1210-S	both
911	1009	Decane, 2,4,6-trimethyl-	C13H28	62108-27-4	0.008	71.228	2.188	689	1443	153	788	896	5.4	1848	1121-S	both
912	161	Octane, 4-ethyl-	C10H22	15869-86-0	0.007	15.112	1.398	595	746	0	743	834	8.53	957	952-S	both
913	565	Decane, 2,3,5,8-tetramethyl-	C14H30	192823-15-7	0.006	36.345	1.811	531	1126	108	804	859	12.41	1263	1318-S	both
914	907	Tridecane	C13H28	629-50-5	0.004	60.262	1.994	386	739	133	684	827	7.41	1644	1300-A	both
915	482	Undecane, 2,4-dimethyl-	C13H28	17312-80-0	0.003	32.495	1.743	253	776	118	789	862	7.89	1207	1208-S	both
916	663	Tridecane, 5-methyl-	C14H30	25117-31-1	0.003	42.295	1.885	284	1156	100	776	843	6.22	1351	1348-S	both
917	573	Undecane, 2,9-dimethyl-	C13H28	17301-26-7	0.002	36.695	1.857	149	807	105	762	899	11.34	1268	1233-S	both
918	610	Dodecane, 2,7,10-trimethyl-	C15H32	74645-98-0	0.002	38.445	1.731	144	828	120	823	889	9.05	1293	-	both
919	1099	n-Hexane	C6H14	110-54-3	0.463	2.745	0.324	45273	239547	123	719	843	31.61	-	600-A	both
920	17	Heptane	C7H16	142-82-5	0.079	4.145	0.5	7681	8350	143	903	950	64.28	-	700-A	both
921	327	Dodecane, 5-methyl-	C13H28	17453-93-9	0.017	24.095	1.69	1696	6438	161	869	881	9.42	1088	1255-S	both
922	34	Heptane, 3,4-dimethyl-	C9H20	922-28-1	0.013	5.778	0.708	1300	920	248	621	837	9.06	-	858-S	both
923	167	Nonane, 4-methyl-	C10H22	17301-94-9	0.009	15.112	1.412	873	779	205	755	845	8.93	957	961-S	both
924	477	Decane, 2,5,9-trimethyl-	C13H28	62108-22-9	0.008	32.728	1.755	817	3154	109	852	915	9.17	1210	1121-S	both
925	759	Tetradecane, 2,6,10-trimethyl-	C17H36	14905-56-7	0.007	48.712	4.261	716	497	263	520	617	5.13	1451	1539-S	both
926	488	Undecane, 4,8-dimethyl-	C13H28	17301-33-6	0.005	33.312	1.782	501	849	122	769	861	4.98	1219	-	both
927	569	Dodecane, 3-methyl-	C13H28	17312-57-1	0.002	36.695	1.89	147	824	108	758	875	7.99	1268	1271-S	both
928	869	Pentadecane, 3-methyl-	C16H34	2882-96-4	0.002	55.828	2.071	163	638	99	764	835	7.69	1567	1570-S	both
929	936	Octane, 2,7-dimethyl-	C10H22	1072-16-8	0.001	64.695	2.088	135	429	158	788	840	8.25	1724	928-S	both
930	362	Nonane, 4,5-dimethyl-	C11H24	17302-23-7	0.235	24.678	1.662	23205	82539	168	893	898	11.94	1097	1046-S	both
931	17	Pentane, 2-methyl-	C6H14	107-83-5	0.23	3.678	0.926	22759	35490	0	787	818	21.73	-	570-S	both
932	399	Dodecane, 2,6,10-trimethyl-	C15H32	3891-98-3	0.02	26.545	1.729	1976	3713	159	859	887	6.51	1123	1366-S	both
933	574	Dodecane, 4-methyl-	C13H28	6117-97-1	0.004	35.878	1.859	390	1010	112	828	889	16.49	1256	1259-S	both
934	627	Undecane, 2-methyl-	C12H26	7045-71-8	0.004	37.978	1.723	365	647	147	812	892	6.43	1286	1164-S	both
935	322	2,6-Dimethyldecane	C12H26	13150-81-7	0.013	23.628	1.694	1152	862	414	750	876	7.11	1082	1112-S	both
936	374	Undecane, 2,8-dimethyl-	C13H28	17301-25-6	0.012	26.312	1.682	1056	798	318	755	861	4.62	1120	1220-S	both
937	167	Hexane, 2,3,5-trimethyl-	C9H20	1069-53-0	0.01	14.995	1.38	880	470	237	706	866	7.73	955	812-S	both
938	405	Decane, 3,8-dimethyl-	C12H26	17312-55-9	0.002	27.478	1.761	166	524	153	694	833	13.19	1136	1138-S	both
939	971	Decane, 2,9-dimethyl-	C12H26	1002-17-1	0.001	64.695	2.088	114	449	159	755	849	5.77	1724	1126-S	both
940	995	Decane, 5-propyl-	C13H28	17312-62-8	0.02	65.512	2.109	1864	2410	109	819	857	5.15	1739	1261-S	both
941	394	Decane, 2,3,5-trimethyl-	C13H28	62238-11-3	0.015	27.128	1.691	1409	2751	143	811	890	6.19	1131	1411-S	both
942	182	Heptane, 2,4,6-trimethyl-	C10H22	2613-61-8	0.009	14.995	1.372	866	790	229	728	837	5.87	955	870-S	both
943	511	Hexane, 3,3-dimethyl-	C8H18	563-16-6	0.008	33.312	1.715	784	868	126	779	874	10.6	1219	744-S	both
944	465	Octadecane, 6-methyl-	C19H40	10544-96-4	0.007	30.045	1.65	668	886	224	648	734	5.34	1172	1842-S	both
945	1001	Tridecane, 4-methyl-	C14H30	26730-12-1	0.005	66.328	2.119	512	1433	118	823	877	7.39	1754	1359-S	both
946	817	Nonane, 3-methyl-5-propyl-	C13H28	31081-18-2	0.002	49.178	1.866	217	1259	107	854	876	5.49	1457	-	both
947	279	Octane, 3,5-dimethyl-	C10H22	15869-93-9	0.324	21.529	1.496	32594	89435	186	852	891	3.23	1052	922-S	both
948	254	Nonane, 2-methyl-	C10H22	871-83-0	0.032	20.128	1.473	3191	798	262	667	726	3.1	1033	964-S	both
949	988	Dodecane, 5,8-diethyl-	C16H34	24251-86-3	0.023	76.129	2.174	2338	634	681	755	801	6.39	1945	1572-S	both
950	724	Butane	C4H10	106-97-8	0.012	46.728	6.175	1245	2841	129	715	821	18.17	1420	400-A	both
951	170	Decane, 2,5,6-trimethyl-	C13H28	62108-23-0	0.007	15.112	1.383	752	702	213	694	886	9.01	957	-	both
952	13	Hexane, 3-methyl-	C7H16	589-34-4	0.047	4.028	0.491	7593	4473	170	811	873	26.26	-	676-S	IMI
953	289	Nonane, 4-ethyl-5-methyl-	C12H26	1632-71-9	0.023	23.628	1.657	3777	1956	393	761	847	5.51	1082	1110-S	IMI
954	103	Hexane, 2,4-dimethyl-	C8H18	589-43-5	0.01	12.312	1.154	1599	1994	240	739	863	14.98	913	732-S	IMI
955	480	Undecane, 4,6-dimethyl-	C13H28	17312-82-2	0.005	32.728	1.734	756	4661	121	869	899	10.39	1210	1196-S	IMI
956	473	2,3-Dimethyldecane	C12H26	17312-44-6	0.003	32.495	1.73	415	1828	128	746	874	5.2	1207	-	IMI
957	668	Dodecane, 6-methyl-	C13H28	6044-71-9	0.002	42.062	1.883	399	1873	119	813	869	4.37	1347	1251-S	IMI
958	925	Heptane, 2,2,3,3,5,6,6-heptamethyl-	C14H30	7225-67-4	0.007	58.745	3.931	1215	2046	223	651	728	5.85	1617	-	IMI
959	315	Decane, 5,6-dimethyl-	C12H26	1636-43-7	0.024	23.628	1.644	3958	2255	232	793	867	8.64	1082	1128-S	IMI
960	691	Tridecane, 2-methyl-	C14H30	1560-96-9	0.006	42.995	1.907	1026	1680	134	755	874	5.31	1361	1364-S	IMI
961	579	10-Methylnonadecane	C20H42	56862-62-5	0.003	36.695	1.863	561	1336	121	785	865	7.78	1268	1934-S	IMI
962	699	Tridecane, 6-methyl-	C14H30	13287-21-3	0.003	42.062	1.877	442	1357	128	778	859	6.39	1347	1344-S	IMI
963	262	Nonane, 3,7-dimethyl-	C11H24	17302-32-8	0.027	21.178	1.59	3773	10448	224	865	883	9.73	1047	1038-S	IMI
964	687	Undecane, 6-ethyl-	C13H28	17312-60-6	0.003	42.062	1.899	391	1816	114	811	847	6.05	1347	1230-S	IMI
965	33	Heptane, 2,4-dimethyl-	C9H20	2213-23-2	0.028	5.778	0.707	4055	2230	258	774	852	9.05	-	821-S	IMI
966	814	Tetradecane, 3-methyl-	C15H32	18435-22-8	0.001	49.762	1.996	185	674	119	733	836	5.95	1467	1470-S	IMI
967	15	Butane, 2,2-dimethyl-	C6H14	75-83-2	0.106	3.678	0.945	9309	13424	0	781	809	16.31	-	537-S	non-IMI
968	1047	Octadecane	C18H38	593-45-3	0.097	78.695	2.245	8466	2333	136	846	882	6.56	1997	1800-A	non-IMI
969	1056	Undecane, 4-ethyl-	C13H28	17312-59-3	0.057	80.445	2.286	4973	1309	159	816	873	4.66	-	1242-S	non-IMI
970	218	Octane, 2,3,7-trimethyl-	C11H24	62016-34-6	0.032	19.195	1.468	2832	4439	177	840	879	8.79	1020	-	non-IMI
971	1019	Tetracosane	C24H50	646-31-1	0.025	72.978	2.178	2180	2005	128	858	892	7.09	1882	2400-A	non-IMI
972	266	Decane, 5-methyl-	C11H24	13151-35-4	0.018	21.645	1.592	1592	6722	134	895	904	28.76	1054	1057-S	non-IMI
973	402	Decane, 4-ethyl-	C12H26	1636-44-8	0.017	28.178	1.708	1529	8190	145	753	901	11.47	1146	1141-S	non-IMI
974	255	Octane, 5-ethyl-2-methyl-	C11H24	62016-18-6	0.014	21.178	1.592	1184	2302	201	844	907	11.94	1047	-	non-IMI
975	169	Octane, 3-ethyl-	C10H22	5881-17-4	0.013	15.462	1.422	1139	2492	203	822	894	17.93	963	965-S	non-IMI
976	959	Pentadecane, 7-methyl-	C16H34	6165-40-8	0.011	65.629	2.106	960	2324	106	846	874	10.1	1741	1541-S	non-IMI
977	1105	Eicosane, 7-hexyl-	C26H54	55333-99-8	0.009	85.695	1.278	800	596	289	687	766	5.63	-	-	non-IMI
978	963	Tetradecane, 4-ethyl-	C16H34	55045-14-2	0.008	65.978	2.122	667	1425	119	760	836	7.68	1748	-	non-IMI
979	970	Heptadecane, 2-methyl-	C18H38	1560-89-0	0.007	66.678	2.116	647	1390	117	848	868	7.38	1761	1765-S	non-IMI
980	1027	Eicosane, 2-methyl-	C21H44	1560-84-5	0.007	75.428	2.224	651	898	177	807	858	7.9	1931	2063-S	non-IMI
981	763	Heptadecane, 2,6,10,14-tetramethyl-	C21H44	18344-37-1	0.006	49.178	1.876	493	1240	112	834	876	8.22	1457	1872-S	non-IMI
982	374	Decane, 2,3,8-trimethyl-	C13H28	62238-14-6	0.005	26.895	1.747	442	1842	160	807	857	6.38	1128	-	non-IMI
983	1048	Eicosane	C20H42	112-95-8	0.004	78.695	2.659	368	902	0	0	0	0	1998	2000-A	non-IMI
984	498	Decane, 2,4-dimethyl-	C12H26	2801-84-5	0.003	33.312	1.757	299	1000	123	784	877	4.6	1219	1106-S	non-IMI
985	910	Undecane, 3,7-dimethyl-	C13H28	17301-29-0	0.002	60.495	2.05	133	614	112	767	876	7.33	1648	1222-S	non-IMI
986	948	Hexadecane, 3-methyl-	C17H36	6418-43-5	0.002	64.695	2.061	201	634	155	810	863	6.46	1724	1671-S	non-IMI
987	999	Heneicosane	C21H44	629-94-7	0.112	73.912	2.191	10961	2754	127	834	869	6.78	1900	2100-A	non-IMI
988	233	Heptane, 3,5-dimethyl-	C9H20	926-82-9	0.016	19.428	1.576	1605	2967	282	772	835	12.6	1023	833-S	non-IMI
989	172	Decane, 4-methyl-	C11H24	2847-72-5	0.008	15.462	1.422	813	2067	208	807	887	10.15	963	1060-S	non-IMI
990	559	Dodecane, 2-methyl-	C13H28	1560-97-0	0.007	36.345	1.826	680	1063	112	781	861	4.74	1263	1264-S	non-IMI
991	305	Decane, 2,6,8-trimethyl-	C13H28	62108-26-3	0.006	23.045	1.615	606	1081	0	752	866	13.21	1074	1104-S	non-IMI
992	486	Undecane, 5,7-dimethyl-	C13H28	17312-83-3	0.004	33.078	1.771	372	554	132	729	884	5.38	1215	1190-S	non-IMI
993	554	Decane, 3,6-dimethyl-	C12H26	17312-53-7	0.004	36.112	1.77	419	960	123	804	859	7.96	1259	-	non-IMI
994	953	Undecane, 3,8-dimethyl-	C13H28	17301-30-3	0.003	66.678	2.129	265	893	118	766	870	5.36	1761	-	non-IMI
995	248	Nonane, 2,6-dimethyl-	C11H24	17302-28-2	0.07	19.195	1.485	6901	9399	176	876	892	11.41	1020	1018-S	non-IMI
996	1069	Nonadecane, 2-methyl-	C20H42	1560-86-7	0.053	77.762	2.256	5237	1065	131	812	870	4.78	1978	1962-S	non-IMI
997	1039	Octadecane, 2,6-dimethyl-	C20H42	75163-97-2	0.019	72.978	2.188	1881	1012	119	763	784	1.07	1882	-	non-IMI
998	159	Octane, 2,6-dimethyl-	C10H22	2051-30-1	0.014	13.712	1.318	1425	1558	366	781	825	5.21	935	933-S	non-IMI
999	1027	Heptadecane, 8-methyl-	C18H38	13287-23-5	0.013	70.762	2.183	1263	1633	113	816	829	1.68	1839	1738-S	non-IMI
1000	404	Decane, 2,3,6-trimethyl-	C13H28	62238-12-4	0.01	26.895	1.735	987	2999	154	815	895	9.16	1128	-	non-IMI
1001	1009	Hexadecane, 2,6,10,14-tetramethyl-	C20H42	638-36-8	0.009	67.612	2.107	925	479	104	715	799	2.74	1778	1795-S	non-IMI
1002	807	2,6,10-Trimethyltridecane	C16H34	3891-99-4	0.006	49.178	1.877	582	1669	106	803	877	6.07	1457	1449-S	non-IMI
1003	1006	Heptadecane, 3-methyl-	C18H38	6418-44-6	0.003	67.028	2.185	318	839	110	816	844	5.45	1767	1769-S	non-IMI
1004	997	Pentadecane, 2,6,10-trimethyl-	C18H38	3892-00-0	0.002	65.978	2.128	211	561	112	714	782	1.64	1748	1633-S	non-IMI
1005	999	Heptadecane, 4-methyl-	C18H38	26429-11-8	0.002	66.328	2.119	181	533	116	749	819	4.81	1754	1758-S	non-IMI
1006	1051	Nonadecane, 9-methyl-	C20H42	13287-24-6	0.038	75.662	2.267	3445	1774	155	841	847	2.07	1936	1936-S	non-IMI
1007	385	Decane, 2,6,7-trimethyl-	C13H28	62108-25-2	0.013	26.545	1.731	1177	1334	166	814	871	7.58	1123	-	non-IMI
1008	1027	Octadecane, 5-methyl-	C19H40	25117-35-5	0.008	71.228	2.201	727	895	163	774	799	2.28	1848	1854-S	non-IMI
1009	977	Heptadecane, 7-methyl-	C18H38	20959-33-5	0.007	65.629	2.126	656	1350	102	786	817	4.27	1741	1740-S	non-IMI
1010	801	3-Ethyl-2,6,10-trimethylundecane	C16H34	0-0-0	0.004	49.178	1.894	396	1598	103	842	876	7.08	1457	-	non-IMI
1011	957	Dodecane, 4,6-dimethyl-	C14H30	61141-72-8	0.003	63.178	2.139	303	978	108	753	842	4.53	1696	1325-S	non-IMI
1012	856	Pentadecane	C15H32	629-62-9	0.02	51.628	2.024	1828	12457	88	917	922	11.73	1496	1500-A	non-IMI
1013	37	Hexane, 3-ethyl-	C8H18	619-99-8	0.018	5.895	0.709	1636	936	224	720	868	9.22	-	772-S	non-IMI
1014	324	Hexane, 2,3,4-trimethyl-	C9H20	921-47-1	0.015	23.628	1.67	1377	971	412	778	835	5.09	1082	849-S	non-IMI
1015	944	Tetradecane, 5-methyl-	C15H32	25117-32-2	0.002	60.495	2.033	231	700	104	728	816	5.81	1648	1453-S	non-IMI
1016	288	Octane, 3,3-dimethyl-	C10H22	4110-44-5	0.064	21.878	1.516	6443	30598	180	849	866	2.34	1057	932-S	non-IMI
1017	913	Hexadecane, 7-methyl-	C17H36	26730-20-1	0.007	65.629	2.097	723	1058	99	743	848	4.76	1741	1641-S	non-IMI
1018	385	Eicosane, 3-methyl-	C21H44	6418-46-8	0.005	26.895	1.643	466	1174	199	573	611	28.02	1128	2069-S	non-IMI
Aromatic compounds
1019	302	Benzene, 1-ethenyl-4-ethyl-	C10H12	3452-7-7	0.043	23.278	4.223	3781	10236	189	899	907	15.88	1078	-	both
1020	315	Benzene, 4-ethenyl-1,2-dimethyl-	C10H12	27831-13-6	0.028	23.979	4.18	2440	7231	184	787	868	33.47	1087	-	both
1021	799	Naphthalene, 1,2,4a,5,6,8a-hexahydro-4,7-dimethyl-1-(1-methylethyl)-, (1α,4aα,8aα)-	C15H24	31983-22-9	0.02	51.162	3.877	1776	3367	181	883	906	17.82	1489	1496-S	both
1022	365	Benzene, 1,4-diethenyl-	C10H10	105-06-6	0.017	26.312	4.953	1522	2521	183	910	928	25.32	1120	-	both
1023	159	Benzene, 1-ethyl-4-methyl-	C9H12	622-96-8	0.009	14.878	3.071	748	809	265	800	926	31.97	954	954-S	both
1024	82	Ethylbenzene	C8H10	100-41-4	0.005	9.395	2.364	458	1486	0	793	889	45.79	855	855-S	both
1025	598	Naphthalene, 1-methyl-	C11H10	90-12-0	0.003	37.745	6.468	234	901	215	867	905	35.14	1284	1307-S	both
1026	656	Naphthalene, 1,2-dihydro-1,1,6-trimethyl-	C13H16	30364-38-6	0.002	41.712	5.196	196	475	195	791	881	21.44	1343	1354-S	both
1027	349	Benzene, 1,3-diethenyl-	C10H10	108-57-6	0.029	25.378	4.864	2808	3602	196	894	908	15.14	1107	1116-S	both
1028	595	Naphthalene, 2-methyl-	C11H10	91-57-6	0.002	37.745	6.55	200	791	210	831	900	32.15	1284	1297-S	both
1029	661	Benzene, 2-(1,3-butadienyl)-1,3,5-trimethyl-	C13H16	5732-00-3	0.002	41.712	5.171	214	532	201	816	920	43.36	1343	-	both
1030	251	p-Cymene	C10H14	99-87-6	0.062	19.195	3.295	6167	8710	239	856	922	39.86	1020	1025-S	both
1031	454	Benzene, (3-methyl-2-butenyl)-	C11H14	4489-84-3	0.013	29.112	4.201	1255	1750	234	692	714	17.41	1160	1318-S	both
1032	169	Benzene, propyl-	C9H12	103-65-1	0.009	14.412	3.011	846	814	259	767	942	45.18	947	953-S	both
1033	335	Benzene, 1-ethyl-2,3-dimethyl-	C10H14	933-98-2	0.004	23.278	3.742	371	939	0	662	893	12.82	1077	1090-S	both
1034	312	Benzene, 1-ethenyl-3-ethyl-	C10H12	7525-62-4	0.039	23.278	4.252	3586	9121	189	907	917	22.24	1078	-	both
1035	165	Benzene, 1-ethyl-3-methyl-	C9H12	620-14-4	0.006	14.878	3.118	550	788	240	792	873	27.37	954	957-S	both
1036	621	Benzene, (1-ethyl-1-propenyl)-	C11H14	4701-36-4	0.002	37.745	0.157	201	535	273	657	747	15.23	1283	-	both
1037	334	Benzene, 1,2,4,5-tetramethyl-	C10H14	95-93-2	0.042	25.729	4.064	6827	18331	209	910	912	15.34	1112	1115-S	IMI
1038	465	Benzene, 1-ethyl-4-(1-methylethyl)-	C11H16	4218-48-8	0.025	31.912	4.274	4077	1278	242	725	801	13.34	1199	1096-S	IMI
1039	235	Benzene, 2-ethyl-1,4-dimethyl-	C10H14	1758-88-9	0.023	21.412	3.551	3776	2548	287	831	870	11.45	1051	1076-S	IMI
1040	283	Benzene, 1-ethyl-2,4-dimethyl-	C10H14	874-41-9	0.015	23.278	3.811	2513	6769	243	805	904	11.44	1077	1075-S	IMI
1041	350	1,2-Divinylbenzene	C10H10	91-14-5	0.014	26.312	4.947	2267	3963	197	865	888	14.17	1120	1130-S	IMI
1042	272	Benzene, 1-methyl-3-(1-methylethyl)-	C10H14	535-77-3	0.012	22.812	3.762	1966	3346	0	807	839	17.86	1071	1022-S	IMI
1043	223	Benzene, 1-methyl-2-propyl-	C10H14	1074-17-5	0.009	20.945	3.427	1510	1904	0	709	748	26.7	1045	1051-S	IMI
1044	825	Benzene, 1-(1,5-dimethyl-4-hexenyl)-4-methyl-	C15H22	644-30-4	0.007	50.112	4.01	1207	4013	186	891	937	79.87	1473	1483-S	IMI
1045	698	Naphthalene, 2-ethenyl-	C12H10	827-54-3	0.005	43.462	0.117	858	947	239	725	902	36.24	1368	1407-S	IMI
1046	570	Benzene, 1,3-dimethyl-5-(1-methylethyl)-	C11H16	4706-90-5	0.003	36.695	4.768	436	1663	226	802	842	14.51	1268	1105-S	IMI
1047	652	Naphthalene, 5-ethyl-1,2,3,4-tetrahydro-	C12H16	42775-75-7	0.003	41.012	0.124	428	989	197	583	667	4.63	1331	1362-S	IMI
1048	950	Benzene, (2-methyl-1-propenyl)-	C10H12	768-49-0	0	58.395	0.473	58	688	0	750	898	11.19	1610	-	IMI
1049	77	p-Xylene	C8H10	106-42-3	2.668	9.745	2.419	447089	414642	300	847	928	40.62	863	865-S	IMI
1050	141	Benzene, cyclopropyl-	C9H10	873-49-4	0.035	13.828	3.328	5830	4567	269	677	708	10.4	937	1032-S	IMI
1051	268	Benzene, 1-ethyl-3,5-dimethyl-	C10H14	934-74-7	0.033	21.412	3.552	5539	3204	279	827	910	16.4	1051	1059-S	IMI
1052	657	Benzene, 1-ethyl-2,4,5-trimethyl-	C11H16	17851-27-3	0.015	40.895	3.191	2447	1160	0	627	715	5.83	1330	-	IMI
1053	438	Benzene, (1,1-dimethyl-2-propenyl)-	C11H14	18321-36-3	0.013	29.112	4.192	2222	3176	293	711	748	7.24	1159	-	IMI
1054	655	Benzene, (2-methyl-1-methylenebutyl)-	C12H16	26452-86-8	0.006	41.012	0.279	987	963	268	592	683	16.58	1331	-	IMI
1055	405	Benzene, (1,1-dimethylpropyl)-	C11H16	2049-95-8	0.003	27.595	3.631	554	1132	302	684	776	12.73	1138	1080-S	IMI
1056	484	Benzene, 2,4-dimethyl-1-(1-methylethyl)-	C11H16	4706-89-2	0.003	31.912	4.274	507	1229	270	732	758	8.3	1199	-	IMI
1057	661	Benzene, 1,3-diethyl-5-methyl-	C11H16	2050-24-0	0.02	40.895	3.211	3207	1172	0	610	735	6.09	1330	1147-S	IMI
1058	246	Benzene, (1-methylpropyl)-	C10H14	135-98-8	0.011	20.945	3.427	1804	2119	0	735	832	23.48	1045	1001-S	IMI
1059	697	Biphenyl	C12H10	92-52-4	0.009	43.462	0.074	1443	786	131	632	829	47.86	1368	1381-S	IMI
1060	752	Naphthalene, 2-decyldecahydro-	C20H38	54964-84-0	0.005	46.845	4.327	748	1296	472	582	601	4.37	1421	-	IMI
1061	397	Benzene, 1-methyl-4-(1-methylpropyl)-	C11H16	1595-16-0	0.004	27.595	3.567	572	984	283	709	797	23.54	1138	1096-S	IMI
1062	388	Benzene, 1,4-diethyl-2-methyl-	C11H16	13632-94-5	0.003	27.245	3.801	454	951	0	675	857	15.07	1133	1164-S	IMI
1063	375	Benzene, 1,2,3,5-tetramethyl-	C10H14	527-53-7	0.064	25.729	4.075	10810	15167	227	912	915	15.8	1112	1117-S	IMI
1064	278	Benzene, 4-ethyl-1,2-dimethyl-	C10H14	934-80-5	0.036	21.412	3.559	6083	3111	312	773	786	10.99	1051	1085-S	IMI
1065	582	Benzene, pentamethyl-	C11H16	700-12-9	0.009	36.695	4.776	1590	1398	255	803	869	21.74	1268	1260-S	IMI
1066	434	(1-Methylenebut-2-enyl)benzene	C11H12	70588-46-4	0.001	29.112	4.648	173	728	0	694	731	23.7	1160	1135-S	IMI
1067	405	Benzene, 1,2,3,4-tetramethyl-	C10H14	488-23-3	0.015	27.828	4.48	2032	6001	218	877	888	13.37	1142	1143-S	IMI
1068	412	Benzene, 1-methyl-4-(2-propenyl)-	C10H12	3333-13-9	0.004	27.012	4.678	504	1577	232	813	880	10.65	1130	-	IMI
1069	946	4-Methyl-hexadecahydro-pyrene	C17H28	0-0-0	0.008	64.578	4.59	687	3099	154	707	773	28.1	1722	-	non-IMI
1070	831	Naphthalene, 1,2,3,5,6,7,8,8a-octahydro-1,8a-dimethyl-7-(1-methylethenyl)-, [1S-(1α,7α,8aα)]-	C15H24	10219-75-7	0.007	53.262	4.225	576	1935	191	819	863	7.71	1524	1494-S	non-IMI
1071	913	Pyrene, hexadecahydro-	C16H26	2435-85-0	0.005	60.845	4.63	396	1243	185	772	801	63.91	1655	-	non-IMI
1072	949	Hexadecahydro-benzo[de]anthracene	C17H28	0-0-0	0.005	64.928	4.549	464	1862	148	680	757	32.32	1729	-	non-IMI
1073	1044	Octadecahydro-benzo[cd]pyrene	C19H30	0-0-0	0.004	77.762	5.492	306	801	167	701	739	57.21	1980	-	non-IMI
1074	979	Chrysene, octadecahydro-	C18H30	2090-14-4	0.002	67.262	4.302	182	732	172	635	665	14.39	1772	-	non-IMI
1075	430	Naphthalene	C10H8	91-20-3	0.04	30.045	6.698	3923	5347	255	894	916	39.41	1173	1182-S	non-IMI
1076	808	Naphthalene, 1,2,4a,5,6,8a-hexahydro-4,7-dimethyl-1-(1-methylethyl)-, [1S-(1α,4aβ,8aα)]-	C15H24	24406-05-1	0.018	51.162	3.889	1764	2977	188	876	900	20.27	1489	1538-S	non-IMI
1077	553	Benzene, (1-ethyl-2-propenyl)-	C11H14	19947-22-9	0.004	36.228	0.67	381	630	247	720	814	15.37	1261	-	non-IMI
1078	840	(3R,4aS,5R)-4a,5-Dimethyl-3-(prop-1-en-2-yl)-1,2,3,4,4a,5,6,7-octahydronaphthalene	C15H24	24741-64-8	0.003	53.262	4.214	317	856	196	806	866	7.15	1524	1507-S	non-IMI
1079	129	1,2-Dihydrobenzo[b]fluoranthene	C20H14	100516-13-0	0.001	12.312	1.142	93	385	0	655	758	57.58	913	-	non-IMI
1080	842	Benzene, 2-butenyl-	C10H12	1560-06-1	0.001	53.495	0.615	79	444	79	522	814	7.28	1527	1024-S	non-IMI
1081	178	Benzene, 1-ethyl-2-methyl-	C9H12	611-14-3	0.015	14.878	3.159	1467	2133	234	875	905	22.18	954	971-S	non-IMI
1082	278	Benzene, 1,3-diethyl-	C10H14	141-93-5	0.005	20.712	3.553	450	576	310	646	735	14.22	1041	1032-S	non-IMI
1083	835	Naphthalene, 1,2,4a,5,6,8a-hexahydro-4,7-dimethyl-1-(1-methylethyl)-	C15H24	483-75-0	0.011	51.045	3.955	1042	1833	258	824	863	11.45	1487	1485-S	non-IMI
1084	865	Naphthalene, 2,3,4,4a,5,6-hexahydro-1,4a-dimethyl-7-(1-methylethyl)-	C15H24	473-14-3	0.003	53.262	4.222	309	972	174	813	845	6.36	1524	-	non-IMI
1085	244	o-Cymene	C10H14	527-84-4	0.035	19.195	3.278	3274	4832	221	791	867	22.91	1020	1022-S	non-IMI
1086	279	Naphthalene, 1,2,3,5,8,8a-hexahydro-	C10H14	62690-65-7	0.011	21.295	3.449	1000	581	357	668	770	11.98	1050	-	non-IMI
1087	879	Naphthalene, decahydro-4a-methyl-1-methylene-7-(1-methylethenyl)-, [4aR-(4aα,7α,8aβ)]-	C15H24	17066-67-0	0.007	53.262	4.202	673	2362	158	831	887	6.71	1524	1486-S	non-IMI
1088	756	Benzene, 1-methyl-4-(1-propynyl)-	C10H10	2749-93-1	0.005	48.712	0.965	479	556	0	665	822	9.99	1450	-	non-IMI
Phenols
1089	233	Phenol, 2-propyl-	C9H12O	644-35-9	0.011	20.128	3.757	980	1433	238	788	879	17.53	1033	1224-S	both
1090	657	Phenol, 2-methoxy-3-(2-propenyl)-	C10H12O2	1941-12-4	0.006	41.712	6.6	538	1450	231	886	903	23.14	1343	1377-S	both
1091	809	2,4-Di-tert-butylphenol	C14H22O	96-76-4	0.006	51.745	4.751	519	1715	168	825	880	53.26	1499	1514-S	both
1092	257	Phenol, 3-methyl-	C7H8O	108-39-4	0.002	21.178	5.239	132	443	0	643	822	16	1048	1075-S	both
1093	186	Phenol	C6H6O	108-95-2	0.002	16.162	4.804	200	392	326	690	926	33.52	975	981-S	both
1094	501	4-Vinylphenol	C8H8O	2628-17-3	0.011	32.728	6.5	1773	1664	0	736	793	39.17	1211	1223-S	IMI
1095	546	Phenol, 4-(2-propenyl)-	C9H10O	501-92-8	0.015	35.178	6.128	2613	1638	325	798	867	49.91	1247	1255-S	IMI
1096	264	Phenol, 2-methyl-	C7H8O	95-48-7	0.01	21.178	5.318	1420	1648	0	675	762	14.51	1048	1054-S	IMI
1097	520	Phenol, 3-(1-methylethyl)-	C9H12O	618-45-1	0.002	33.312	5.603	277	956	229	769	917	22.91	1219	1228-S	IMI
1098	506	Phenol, 2-(1-methylethyl)-	C9H12O	88-69-7	0.041	31.445	5.321	5857	10185	247	883	964	36.77	1193	1199-S	IMI
1099	597	Phenol, 2-methyl-5-(1-methylethyl)-	C10H14O	499-75-2	0.015	37.862	5.247	1355	3882	245	880	922	34.52	1285	1299-S	non-IMI
1100	321	2-(4-Methyl-5-sulfanyl-4H-1,2,4-triazol-3-yl)phenol	C9H9N3OS	0-0-0	0.001	23.278	3.703	110	405	0	609	643	19.4	1077	-	non-IMI
Amides
1101	3	Hydrazinecarboxamide	CH5N3O	57-56-7	0.003	1.928	0.138	305	1847	0	792	934	54.61	-	-	both
1102	603	Formamide, N,N-dibutyl-	C9H19NO	761-65-9	0.014	38.328	6.024	2283	2641	354	840	891	77.05	1292	1310-S	IMI
1103	784	Acetamide, N-tricyclo[4.3.1.1(3,8)]undec-1-yl-	C13H21NO	27011-42-3	0.001	48.128	4.117	219	627	0	528	711	7.45	1441	-	IMI
1104	674	Benzenesulfonamide, N-(bicyclo[2.2.1]hept-5-en-2-ylmethyl)-4-(5-oxo-3-pyrrolidinyl)-	C18H22N2O3S	0-0-0	0.004	40.895	0.29	596	792	281	510	570	6.86	1329	-	IMI
1105	306	Benzeneacetamide, α-hydroxy-N,α-dimethyl-	C10H13NO2	2019-70-7	0.002	23.395	5.729	173	470	312	618	741	15.02	1080	-	non-IMI
1106	1095	1-hexadecanesulfonamide, N-(3-aminopropyl)-	C19H42N2O2S	0-0-0	0.002	84.995	2.409	200	503	277	458	528	16.45	-	-	non-IMI
Cycloalkanes
1107	1073	Cyclotetradecane, 1,7,11-trimethyl-4-(1-methylethyl)-	C20H40	1786-12-5	0.588	83.362	0.885	51520	15023	340	829	865	8.7	-	1981-S	both
1108	380	1-Methylpentyl cyclopropane	C9H18	6976-28-9	0.01	27.012	3.299	906	3411	206	760	850	5.1	1130	-	both
1109	525	Cyclopentane, (3-methylbutyl)-	C10H20	1005-68-1	0.003	34.595	2.317	261	1603	121	830	882	8.48	1237	1006-S	both
1110	179	Bicyclo[3.1.1]heptane, 6,6-dimethyl-2-methylene-, (1S)-	C10H16	18172-67-3	0.001	15.928	2.423	109	491	0	763	913	20.17	971	-	both
1111	381	Cyclopropane, trimethyl(2-methyl-1-propenylidene)-	C10H16	14803-30-6	0.004	27.362	3.293	373	526	231	756	790	39.58	1135	-	both
1112	575	Cyclohexane, 1-butenylidene-	C10H16	36144-40-8	0.004	37.162	6.044	349	671	234	807	840	19.47	1276	996-S	both
1113	393	Heptylcyclohexane	C13H26	5617-41-4	0.003	27.012	2.26	298	913	165	736	873	13.74	1130	1345-S	both
1114	540	Cyclododecane	C12H24	294-62-2	0.003	34.595	2.28	300	1444	113	831	864	6.73	1237	1330-S	both
1115	768	Cyclohexane, 2-ethenyl-1,1-dimethyl-3-methylene-	C11H18	95452-08-7	0.003	46.262	4.477	287	393	228	676	769	8.57	1412	-	both
1116	873	(1S,5S)-4-Methylene-1-((R)-6-methylhept-5-en-2-yl)bicyclo[3.1.0]hexane	C15H24	58319-04-3	0.002	52.678	3.663	257	735	203	716	840	17.12	1514	1464-S	IMI
1117	885	Cyclopropane, 1,1,2,2-tetramethyl-3-(2-phenylethenylideno)-	C15H18	0-0-0	0.002	55.478	5.985	399	807	286	633	712	24.22	1562	-	IMI
1118	390	Cyclopropane, 1-methyl-2-(1-methylethyl)-3-(1-methylethylidene)-, cis-	C10H18	24524-52-5	0.004	26.895	4.452	598	1632	245	749	826	14.38	1128	-	IMI
1119	385	Cyclohexane, 1-methyl-4-(1-methylethylidene)-	C10H18	1124-27-2	0.002	26.895	4.476	329	891	221	680	786	3.93	1128	1041-S	IMI
1120	321	Cyclopropane, pentyl-	C8H16	2511-91-3	0.025	22.812	3.335	3650	10079	199	895	915	26.89	1071	813-S	IMI
1121	193	Bicyclo[3.1.0]hexane, 4-methylene-1-(1-methylethyl)-	C10H16	3387-41-5	0.007	15.928	2.313	997	1629	388	781	903	22.74	971	974-S	IMI
1122	1029	1,7-Dimethyl-4-(1-methylethyl)cyclodecane	C15H30	645-10-3	0.007	75.545	2.621	640	721	604	795	844	6.67	1933	-	non-IMI
1123	379	Cyclohexane, pentyl-	C11H22	4292-92-6	0.005	27.012	2.271	470	1100	161	819	882	36.55	1130	1135-S	non-IMI
1124	421	1-Nonylcycloheptane	C16H32	0-0-0	0.004	28.995	2.543	322	458	236	658	849	13.67	1157	-	non-IMI
1125	444	Cyclopropane, nonyl-	C12H24	74663-85-7	0.004	30.045	2.048	370	641	0	670	830	2.82	1172	1216-S	non-IMI
1126	1018	Cyclodecane, octyl-	C18H36	16539-09-6	0.004	72.628	2.698	329	577	0	691	738	1.85	1875	-	non-IMI
1127	232	Cyclopentane, pentyl-	C10H20	3741-00-2	0.003	20.012	1.978	257	1114	177	820	907	20.6	1031	1037-S	non-IMI
1128	535	Bicyclo[6.1.0]nonane, 9-(1-methylethylidene)-	C12H20	56666-90-1	0.003	34.945	6.025	238	575	256	584	742	4.25	1243	-	non-IMI
1129	174	Cyclopropane, 1,2-dimethyl-3-pentyl-, (1α,2α,3α)-	C10H20	62238-10-2	0.002	15.695	1.753	143	973	0	752	836	4.49	967	1005-S	non-IMI
1130	243	Cyclopentane, butyl-	C9H18	2040-95-1	0.003	20.012	2.001	323	1101	186	843	915	17.96	1031	937-S	non-IMI
1131	374	Cyclohexane, octyl-	C14H28	1795-15-9	0.003	27.012	2.24	264	908	158	753	844	10.62	1130	1448-S	non-IMI
1132	789	Cyclopentane, nonyl-	C14H28	2882-98-6	0.009	48.245	2.471	909	554	203	659	758	2.12	1443	1452-S	non-IMI
1133	717	Cyclopropane, hexylidene-	C9H16	91509-06-7	0.003	43.345	5.709	336	781	215	680	753	10.66	1368	-	non-IMI
1134	1067	Cyclohexane, 1,4-dimethyl-2-octadecyl-	C26H52	55282-02-5	0.003	77.412	2.659	294	474	0	723	737	4.42	1971	-	non-IMI
1135	158	Cyclopropane, 1,1-dimethyl-2-pentyl-	C10H20	19150-21-1	0.002	13.479	1.517	154	512	0	682	817	3.68	931	921-S	non-IMI
1136	319	Cyclopentane, 2-methyl-1-methylene-3-(1-methylethenyl)-	C10H16	56710-83-9	0.004	23.395	3.193	371	821	239	716	810	14.48	1079	1243-S	non-IMI
1137	315	Cyclopropane, 1-ethyl-2-heptyl-	C12H24	74663-86-8	0.009	22.928	1.759	880	4102	181	765	778	0.97	1072	-	non-IMI
1138	320	Bicyclo[3.1.0]hexane, 6-isopropylidene-1-methyl-	C10H16	24524-57-0	0.008	23.395	3.171	727	1187	232	761	791	5.82	1079	964-S	non-IMI
1139	164	Cyclopropane, (1,2-dimethylpropyl)-	C8H16	6976-27-8	0.004	14.062	3.073	340	445	0	651	779	6.56	941	-	non-IMI
1140	260	Cyclopentane, hexyl-	C11H22	4457-00-5	0.002	20.012	1.943	231	1044	170	782	873	6.21	1031	1136-S	non-IMI
1141	1000	Cyclohexane, 1,1'-dodecylidenebis[4-methyl-	C26H50	55334-09-3	0.015	78.112	2.777	1464	498	0	664	677	3.65	1986	-	non-IMI
1142	994	Cyclohexane, 1,1'-(2-tridecyl-1,3-propanediyl)bis-	C28H54	55255-74-8	0.002	77.412	2.817	240	450	0	642	692	6.87	1972	-	non-IMI
Nitrogen oxides
1143	124	Oxime-, methoxy-phenyl-_	C8H9NO2	0-0-0	0.015	11.495	3.959	1473	1882	0	746	829	65.23	901	-	both
1144	17	1-(3-Oxobutyl)-3,3-dimethyldiaziridine	C7H14N2O	0-0-0	0.914	2.978	0.563	83041	82084	164	616	664	11.74	-	-	both
1145	523	Imidazole, 2-amino-5-[(2-carboxy)vinyl]-	C6H7N3O2	0-0-0	0.006	32.728	6.147	584	534	481	572	662	7.56	1211	-	both
1146	763	3,7-Diacetamido-7H-s-triazolo[5,1-c]-s-triazole	C7H9N7O2	0-0-0	0.005	46.845	5.594	426	703	0	564	608	10.49	1421	-	both
1147	292	Amyl nitrite	C5H11NO2	463-04-7	0.008	23.628	6.268	1363	763	366	630	710	7.15	1083	-	IMI
1148	522	1-Oxa-3,4-Diazaspiro[4.5]dec-3-ene, 2-(acetyloxy)-2-methyl-	C10H16N2O3	66398-55-8	0.007	34.945	6.009	1133	1012	256	691	755	6.68	1243	-	IMI
1149	253	Isoamyl nitrite	C5H11NO2	110-46-3	0.013	20.712	1.812	2225	1411	0	643	755	4.27	1041	-	IMI
1150	2	Semicarbazide	CH5N3O	4426-72-6	0.064	1.928	6.283	10767	2984	0	806	924	60.44	-	-	IMI
1151	790	O-Methylisourea	C2H6N2O	2440-60-0	0.006	46.728	6.176	1041	3320	129	711	756	16.5	1420	-	IMI
1152	11	Acetic acid, hydrazide	C2H6N2O	1068-57-1	0.002	2.745	6.894	405	2404	0	792	916	45.91	-	-	IMI
1153	727	Levonordefrin	C9H13NO3	829-74-3	0.009	46.845	4.392	781	583	0	575	669	21.49	1421	-	non-IMI
1154	490	Tetraacetyl-d-xylonic nitrile	C14H17NO9	0-0-0	0.003	32.728	6.077	227	444	489	491	594	15.34	1211	-	non-IMI
1155	533	3-Amino-5-t-butylisoxazole	C7H12N2O	55809-36-4	0.001	34.828	3.979	69	485	0	672	770	11.63	1241	-	non-IMI
1156	753	1H-Pyrrole, 2,5-dihydro-1-nitroso-	C4H6N2O	10552-94-0	0.001	48.595	0.709	49	526	0	616	741	10.04	1448	-	non-IMI
1157	1101	5-Methyloxazolidine	C4H9NO	58328-22-6	0.021	2.862	1.083	2014	813	0	677	832	15.62	-	-	non-IMI
1158	291	2,4-Dihydroxy-5,6-dimethylpyrimidine	C6H8N2O2	26305-13-5	0.008	22.345	6.677	737	903	312	628	724	10.56	1065	-	non-IMI
1159	510	2-Methyl-3-oxobutyronitrile	C5H7NO	4468-47-7	0.004	32.728	6.227	396	576	420	716	862	52.62	1211	-	non-IMI
1160	15	Norpseudoephedrine	C9H13NO	36393-56-3	0.459	2.512	2.127	41735	4132	0	682	790	8.55	-	-	non-IMI
1161	991	3-(3,5-Dimethylpyrazol-1-yl)-4-(5-methyl-1,2,4-oxadiazol-3-yl)-1,2,5-oxadiazole	C10H10N6O2	0-0-0	0.001	66.912	4.308	104	442	142	577	634	9.74	1766	1788-S	non-IMI
1162	294	2-Dimethylamino-4,5-dimethyl-oxazole	C7H12N2O	73777-29-4	0.019	22.345	6.636	1894	2031	302	651	715	11.19	1065	-	non-IMI
1163	181	sec-Butyl nitrite	C4H9NO2	924-43-6	0.018	15.462	4.587	1807	1797	473	675	739	20.33	964	-	non-IMI
1164	27	Butyric acid hydrazide	C4H10N2O	3538-65-6	0.006	4.612	1.95	625	672	0	680	750	25.18	-	-	non-IMI
Sulfides
1165	166	Dimethyl trisulfide	C2H6S3	3658-80-8	0.007	15.229	5.121	653	459	303	753	864	94.19	960	971-S	both
1166	370	Heptane, 1-(methylthio)-	C8H18S	20291-61-6	0.009	26.778	5.759	878	2181	254	659	685	15.23	1127	1117-S	both
1167	474	Disulfide, bis(1,1-dimethylpropyl)	C10H22S2	34965-30-5	0.031	31.445	5.226	5184	3983	359	650	692	13.4	1193	-	IMI
1168	378	Butane, 3-methyl-1-(methylthio)-	C6H14S	13286-90-3	0.031	26.778	5.738	4968	9465	273	687	793	26.94	1127	875-S	IMI
1169	295	(E)-1-Allyl-2-(prop-1-en-1-yl)disulfane	C6H10S2	122156-02-9	0.002	22.928	4.606	193	433	291	547	703	19.17	1073	1103-S	non-IMI
1170	303	Diallyl disulphide	C6H10S2	2179-57-9	0.004	22.928	4.732	423	492	304	582	682	41.43	1073	1081-S	non-IMI
1171	996	Benzene, [(3,3,5,5-tetramethylcyclohex-1-en-1-yl)thio]-	C16H22S	102108-78-1	0.001	67.262	4.331	93	477	155	631	709	11.45	1772	-	non-IMI
1172	391	Trisulfide, methyl 2-propenyl	C4H8S3	34135-85-8	0.001	26.895	6.073	132	464	251	646	723	49.55	1129	1142-S	non-IMI
1173	126	Disulfide, methyl 2-propenyl	C4H8S2	2179-58-0	0.009	12.078	3.57	857	1027	393	594	657	27.22	910	920-S	non-IMI
Heteroatoms
1174	240	Mannofuranose, 1-deoxy-2,3:5,6-di-O-(ethylborandiyl)-	C10H18B2O5	0-0-0	3.439	21.529	5.988	561151	712334	481	662	663	6.72	1053	-	IMI
1175	1006	5-Isopentyl-6-methyl-2-sulfanyl-4-pyrimidinol, 2 TMS derivative	C16H32N2OSSi2	0-0-0	0.007	58.512	0.387	1223	799	146	543	581	10.44	1612	-	IMI
1176	974	Isothujopsene-5,14-diylborane, B-ethyl-dihydro-	C17H31B	0-0-0	0.003	66.912	4.328	246	676	156	633	685	13.25	1766	-	non-IMI
1177	896	Silacyclobutane	C3H8Si	0-0-0	0.004	63.295	0.027	411	1253	104	384	580	16.61	1697	-	non-IMI
Oxygenates
1178	309	trans-Linalool oxide (furanoid)	C10H18O2	34995-77-2	0.03	23.628	3.864	2627	2909	376	832	876	38.14	1082	1086-S	both
1179	631	Spiro[cyclopropane-1,6'-[3]oxatricyclo[3.2.1.0(2,4)]octane]	C9H12O	107079-37-8	0.005	39.612	5.407	428	1179	189	738	805	10.93	1311	-	both
1180	804	Butylated Hydroxytoluene	C15H24O	128-37-0	0.005	51.395	4.763	437	939	227	777	810	58.6	1493	1513-S	both
1181	613	1,3-Phenylene, bis(3-phenylpropenoate)	C24H18O4	0-0-0	0.003	38.678	0.448	282	528	250	737	807	30.6	1296	-	both
1182	740	6-(3-Methyl)butoxytetrahydro-2H-pyran	C10H20O2	0-0-0	0.046	47.778	4.077	4538	11010	206	731	820	11.64	1436	-	both
1183	592	Indano[2,1-d]1,3-dioxane,	C11H12O2	102688-70-0	0.003	37.745	0.143	335	514	170	650	746	30.03	1283	-	both
1184	637	Dicyclopentadiene diepoxide	C10H12O2	81-21-0	0.001	39.728	5.318	131	402	0	688	777	11.42	1313	1499-S	both
1185	3	Ethylene oxide	C2H4O	75-21-8	0.102	2.045	0.079	10117	2441	0	789	834	36.38	-	404-S	both
1186	10	Oxetane, 2,2-dimethyl-	C5H10O	6245-99-4	0.041	2.978	0.906	4050	4024	0	780	794	65.27	-	-	both
1187	770	Ether, 3-butenyl pentyl	C9H18O	34061-78-4	0.019	47.428	4.077	1920	950	304	610	783	5.64	1430	-	both
1188	117	1,5-Dimethyl-6-oxa-bicyclo[3.1.0]hexane	C7H12O	82461-31-2	0.004	11.145	3.388	374	1080	0	643	732	23.14	893	-	both
1189	247	2-Furanone, 3,4-dihydroxytetrahydro	C4H6O4	17675-99-9	0.004	18.962	3.151	394	1029	0	662	774	8.59	1017	-	both
1190	697	2-Pentene, 1-ethoxy-4,4-dimethyl-	C9H18O	55702-60-8	0.003	42.062	6.114	278	850	213	701	770	16.63	1348	-	both
1191	420	Camphor	C10H16O	76-22-2	0.002	27.595	5.395	218	588	326	703	814	23.38	1138	1145-S	both
1192	227	DL-Arabinose	C5H10O5	20235-19-2	0.001	19.078	3.171	113	655	0	623	668	9.35	1018	-	both
1193	455	d-Mannose	C6H12O6	3458-28-4	0.033	30.279	4.373	3348	1283	0	639	663	8.03	1176	-	both
1194	204	3,4-Altrosan	C6H10O5	0-0-0	0.189	19.779	1.517	30917	7662	0	697	710	4.5	1028	-	IMI
1195	592	8-Methylene-3-oxatricyclo[5.2.0.0(2,4)]nonane	C9H12O	0-0-0	0.018	37.862	5.069	3011	6870	188	783	803	8.81	1285	-	IMI
1196	419	3-Hexanol, 3,4-diethyl-,	C10H22O	19398-78-8	0.011	29.345	2.804	1799	634	247	656	826	8.47	1162	-	IMI
1197	548	2-(Prop-2-enoyloxy)tetradecane	C17H32O2	192181-77-4	0.007	35.878	5.893	1079	1190	515	682	757	3.92	1257	-	IMI
1198	797	(3S,4aS,8aR)-1,1,3,6-Tetramethyl-3-vinyl-3,4,4a,7,8,8a-hexahydro-1H-isochromene	C15H24O	107602-53-9	0.007	48.595	3.795	1126	883	303	684	743	4.04	1449	1465-S	IMI
1199	387	10-Methyldodec-3-en-4-olide	C13H22O2	0-0-0	0.006	27.828	6.344	931	773	328	670	766	4.94	1142	1663-S	IMI
1200	466	Alpha-l-rhamnopyranose	C6H12O5	35810-56-1	0.004	31.912	3.151	730	677	0	611	679	4.64	1199	-	IMI
1201	91	7-Oxabicyclo[4.1.0]heptane, 1-methyl-	C7H12O	1713-33-3	0.001	11.145	3.388	230	877	0	693	795	18.87	893	-	IMI
1202	87	Benzene, (2-ethoxyethyl)-	C10H14O	1817-90-9	1.751	10.795	2.817	293447	420871	0	665	761	29.19	885	-	IMI
1203	905	Hexano-dibutyrin	C17H30O6	65235-12-3	0.065	56.995	4.274	10977	28168	199	736	840	14.77	1587	-	IMI
1204	92	1,2,4,5-Tetroxane, 3,3,6,6-tetramethyl-	C6H12O4	1073-91-2	0.019	10.795	4.451	3261	1447	0	647	939	13.15	886	860-S	IMI
1205	411	3-(Prop-2-enoyloxy)tetradecane	C17H32O2	0-0-0	0.006	27.828	6.361	951	805	378	669	729	8.05	1142	-	IMI
1206	883	l-Gala-l-ido-octose	C8H16O8	0-0-0	0.006	55.012	0.448	997	966	165	528	655	10.47	1552	-	IMI
1207	293	D-Mannoheptulose	C7H14O7	3615-44-9	0.001	22.345	0.02	210	759	0	624	691	5.72	1063	-	IMI
1208	6	Diisobutyl cellosolve	C10H22O2	0-0-0	0.031	2.395	0	5080	8746	0	758	788	26.11	-	-	IMI
1209	591	Heptane, 2-(hexyloxy)-	C13H28O	74663-79-9	0.005	36.928	4.358	885	2980	236	693	737	7.17	1272	-	IMI
1210	877	(1R,3E,7E,11R)-1,5,5,8-Tetramethyl-12-oxabicyclo[9.1.0]dodeca-3,7-diene	C15H24O	19888-34-7	0.004	54.662	4.062	687	930	238	703	791	16.76	1548	1606-S	IMI
1211	350	Ether, 6-methylheptyl vinyl	C10H20O	10573-35-0	0.002	25.145	3.092	250	1691	0	650	847	6.36	1104	-	IMI
1212	626	5-(Prop-2-enoyloxy)pentadecane	C18H34O2	0-0-0	0.001	38.795	5.227	212	683	238	630	751	22.83	1299	-	IMI
1213	98	CH3C(O)OCH(CH3)C(O)CH3	C6H10O3	4906-24-5	0.025	10.795	4.412	4231	1714	0	711	817	22.66	886	888-S	IMI
1214	331	Lactose	C12H22O11	63-42-3	0.023	23.278	5.239	3908	1123	0	545	620	4.38	1078	-	IMI
1215	514	d-Glycero-d-ido-heptose	C7H14O7	0-0-0	0.013	33.545	6.047	2275	1027	0	581	623	7.68	1223	-	IMI
1216	468	D-Fucose	C6H12O5	3615-37-0	0.007	30.745	4.845	913	948	0	676	743	7.58	1183	-	IMI
1217	234	2,7-Dioxa-tricyclo[4.4.0.0(3,8)]deca-4,9-diene	C8H8O2	0-0-0	0.006	20.128	3.762	825	1354	0	609	637	10.8	1033	-	IMI
1218	606	7'-Oxaspiro[cyclopropane-1,4'-tricyclo[3.3.1.0(6,8)]nonan-2'-one]	C10H12O2	109637-57-2	0.006	37.745	5.169	816	1331	226	750	775	7.58	1284	-	IMI
1219	872	5,5,8a-Trimethyl-3,5,6,7,8,8a-hexahydro-2H-chromene	C12H20O	54344-82-0	0.004	52.095	6.682	619	1915	248	699	716	28.6	1505	-	IMI
1220	604	2H-1-Benzopyran, 3,4,4a,5,6,8a-hexahydro-2,5,5,8a-tetramethyl-, (2α,4aα,8aα)-	C13H22O	41678-32-4	0.003	37.512	3.721	430	759	263	719	845	42.47	1280	1318-S	IMI
1221	16	Hexane, 1,1'-oxybis-	C12H26O	112-58-3	0.008	3.562	0.552	1167	10571	0	716	747	28.1	-	1264-S	IMI
1222	23	Hydroperoxide, 1-methylhexyl	C7H16O2	762-46-9	0.003	4.729	0.532	428	1350	0	717	782	14.32	-	-	IMI
1223	242	Acetaldehyde, tetramer	C8H16O4	108-62-3	0.018	20.595	5.14	1579	3493	364	856	872	67.69	1040	-	non-IMI
1224	238	Ether, 2-ethylhexyl tert-butyl	C12H26O	83704-03-4	0.016	20.478	1.769	1405	3483	238	751	771	13.14	1038	-	non-IMI
1225	906	1,1'-Biphenyl, 4-methoxy-	C13H12O	613-37-6	0.014	60.262	1.462	1234	2334	253	859	899	68.79	1643	1696-S	non-IMI
1226	343	1,6-Octadiene, 3-ethoxy-3,7-dimethyl-	C12H22O	72845-33-1	0.003	25.262	3.309	260	729	0	680	754	25.19	1105	-	non-IMI
1227	416	β-1,5-Dibenzoyl-2-deoxy-ribofuranose	C19H18O6	0-0-0	0.002	28.762	5.476	194	481	0	571	645	12.4	1155	-	non-IMI
1228	5	2-Ethyl-oxetane	C5H10O	0-0-0	1.66	2.862	0.326	162346	254092	128	715	891	28.55	-	-	non-IMI
1229	440	trans-4,5-Epoxydecane	C10H20O	56740-10-4	0.021	30.745	0.453	2072	419	0	591	752	8.04	1182	-	non-IMI
1230	457	β-D-Glucopyranose, 4-O-β-D-galactopyranosyl-	C12H22O11	5965-66-2	0.012	31.678	3.237	1159	625	216	635	653	7.55	1195	-	non-IMI
1231	127	CH3C(O)CH2CH2OH	C4H8O2	590-90-9	0.01	12.195	2.893	979	1331	373	790	889	38.38	911	798-S	non-IMI
1232	872	2-Pentene, 5-(pentyloxy)-, (E)-	C10H20O	56052-85-8	0.003	56.062	4.163	249	595	207	702	835	10.33	1571	-	non-IMI
1233	35	Hexane, 1-(ethenyloxy)-	C8H16O	5363-64-4	0.006	4.962	2.009	570	787	0	721	770	12.68	-	-	non-IMI
1234	165	1,6-Anhydro-3,4-dideoxy-β-D-manno-hexapyranose	C6H10O3	39682-49-0	0.006	14.062	3.134	587	477	523	696	786	22.31	941	-	non-IMI
1235	282	Methyl-α-d-ribofuranoside	C6H12O5	0-0-0	0.003	20.828	3.211	308	707	0	660	766	5.1	1043	-	non-IMI
1236	661	2H-1b,4-Ethanopentaleno[1,2-b]oxirene, hexahydro-, (1aα,1bβ,4β,4aα,5aα)-	C10H14O	117221-80-4	0.003	39.378	6.005	313	1059	253	623	729	6.02	1308	-	non-IMI
1237	410	4-Acetyl-1-methylcyclohexene	C9H14O	6090-9-1	0.013	27.828	5.162	1140	1265	212	778	797	25.51	1142	1137-S	non-IMI
1238	485	6,7-Dioxabicyclo[3.2.1]octane, 1-methyl-	C7H12O2	0-0-0	0.013	30.745	6.638	1170	2114	0	636	738	9.25	1183	-	non-IMI
1239	118	Hexane, 1-(hexyloxy)-3-methyl-	C13H28O	74421-18-4	0.012	11.379	2.423	1116	1364	0	703	774	9.25	898	-	non-IMI
1240	174	Hydroperoxide, 1-methyl-1-phenylethyl	C9H12O2	80-15-9	0.004	15.462	3.153	338	596	287	569	606	5.55	963	-	non-IMI
1241	585	7-Oxabicyclo[4.1.0]heptane, 1-methyl-4-(2-methyloxiranyl)-	C10H16O2	96-08-2	0.004	35.295	4.845	408	825	270	633	755	8.41	1248	1294-S	non-IMI
1242	502	1-(Methoxymethoxy)-3-methyl-3-hydroxybutane	C7H16O3	37587-78-3	0.006	32.495	5.208	558	639	321	584	658	7.91	1208	-	non-IMI
1243	460	5-Cyclopropylcarbonyloxypentadecane	C19H36O2	0-0-0	0.011	30.862	0.685	1062	626	627	531	663	5.67	1183	-	non-IMI
1244	295	7-Oxabicyclo[4.1.0]heptane, 3-oxiranyl-	C8H12O2	106-87-6	0.009	22.462	4.195	902	2649	0	768	792	8.83	1066	-	non-IMI
1245	401	Ether, heptyl hexyl	C13H28O	7289-40-9	0.007	27.712	3.435	666	1230	211	650	748	4.7	1140	-	non-IMI
1246	90	Hydroperoxide, hexyl	C6H14O2	4312-76-9	0.004	9.862	3.447	397	605	0	711	876	25.55	866	-	non-IMI
Nitrogen-containing compounds
1247	766	(+)-2-Aminoheptane	C7H17N	6240-90-0	0.088	47.078	0.768	8745	462	0	506	823	11.7	1424	-	both
1248	208	Azetidine, 3-methyl-3-phenyl-	C10H13N	5961-33-1	0.015	16.278	3.841	1481	1403	0	685	828	37.64	976	1033-S	both
1249	748	Diazene, dimethyl-	C2H6N2	503-28-6	0.016	46.728	6.182	2733	3635	121	730	937	11.99	1420	-	IMI
1250	217	Propanenitrile, 2,2'-azobis[2-methyl-	C8H12N4	78-67-1	0.133	19.195	1.064	21511	15219	0	770	911	45.03	1019	1085-S	IMI
1251	241	Tetramethylbutanedinitrile	C8H12N2	3333-52-6	0.047	19.195	1.142	7959	18702	0	800	911	49.62	1020	1060-S	IMI
1252	670	Piperidine, 3-phenyl-	C11H15N	3973-62-4	0.005	41.012	0.3	694	743	262	575	652	15.46	1331	-	IMI
1253	451	2-Azatricyclo[4.3.1.1(4,8)]undecane	C10H17N	0-0-0	0.012	30.395	4.511	1028	1486	0	653	738	22.99	1178	-	non-IMI
1254	725	Tuaminoheptane	C7H17N	123-82-0	0.001	46.728	6.677	91	507	0	594	862	9.97	1420	-	non-IMI
1255	932	Pyridine, 2-(2-(4-dimethylaminophenyl)ethenyl)- trans	C15H16N2	726-37-4	0	63.062	1.694	38	433	0	582	726	26.44	1694	-	non-IMI
1256	241	4-Cyanocyclohexene	C7H9N	100-45-8	0.008	18.728	0.06	772	1136	589	666	804	62.8	1013	1028-S	non-IMI
1257	479	7-Azabicyclo[4.1.0]heptane, 1-methyl-	C7H13N	25022-25-7	0.03	30.395	4.164	2746	666	750	670	750	6.1	1178	-	non-IMI
Amines
1258	356	1-Butanamine, N-butylidene-	C8H17N	4853-56-9	0.067	25.962	3.297	5835	9245	269	827	837	50.21	1115	-	both
1259	714	1-Butanamine, N-pentylidene-	C9H19N	10599-77-6	0.011	46.028	3.017	946	3303	145	796	851	37.82	1408	-	both
1260	102	Hydroxylamine, O-(3-methylbutyl)-	C5H13NO	19411-65-5	0.006	10.562	3.211	628	2014	0	704	830	20.3	881	-	both
1261	12	1-(5-Bicyclo[2.2.1]heptyl)ethylamine	C9H17N	0-0-0	0.167	2.162	2.698	15211	3650	0	691	748	11.83	-	-	both
1262	7	Ethanamine, N-ethyl-N-[(1-methylethoxy)methyl]-	C8H19NO	54699-21-7	0.56	2.978	0.554	91411	90068	160	631	711	13.96	-	-	IMI
1263	12	Diglycolamine	C4H11NO2	929-06-6	0.021	3.095	0.945	3589	2695	0	695	754	14.75	-	-	IMI
1264	8	3-Methylhexan-2-amine	C7H17N	35399-82-7	0.004	2.512	1.201	634	3622	0	709	850	8.06	-	1305-S	IMI
1265	7	Dextroamphetamine	C9H13N	51-64-9	0.003	2.278	1.182	428	2000	0	677	732	13.11	-	1141-S	IMI
1266	450	Cyclodecylamine	C10H21N	2567-87-5	0.029	30.395	3.868	2550	3389	281	726	823	11.11	1177	-	non-IMI
1267	278	N,N,O-Triacetylhydroxylamine	C6H9NO4	17720-63-7	0.024	21.645	5.384	2372	4257	289	651	858	16.42	1055	-	non-IMI
1268	216	(1,1'-Binaphthalene)-2,2'-diamine	C20H16N2	4488-22-6	5.507	16.862	1.339	544944	1368655	0	586	653	41.7	985	-	non-IMI
1269	5	n-Hexylmethylamine	C7H17N	35161-70-7	0.073	2.395	1.438	7199	2545	0	793	863	11.41	-	884-S	non-IMI
1270	764	2-Hexanamine, 4-methyl-	C7H17N	105-41-9	0.058	47.078	0.788	5276	394	0	519	774	8.37	1424	-	non-IMI
1271	81	Hydroxylamine, O-(2-methylpropyl)-	C4H11NO	5618-62-2	0.016	8.812	1.694	1465	2864	0	669	709	13.26	843	-	non-IMI
1272	6	1-Octanamine, N-methyl-	C9H21N	2439-54-5	0.118	2.395	1.142	11034	2378	0	813	871	23.2	-	1088-S	non-IMI
1273	300	2-Oxazolamine, 4,5-dihydro-5-(phenoxymethyl)-N-[(phenylamino)carbonyl]-	C17H17N3O3	132786-21-1	0.011	22.112	6.182	1028	407	333	539	588	11.31	1062	-	non-IMI
1274	650	1H-1,2,3,4-Tetrazol-5-ylmethanamine	C2H5N5	31602-63-8	0.002	38.562	4.527	161	499	233	569	784	8.11	1295	-	non-IMI
Others
1275	483	Benzothiazole	C7H5NS	95-16-9	0.002	32.962	2.102	238	433	395	732	795	52.07	1214	1228-S	both
1276	949	Tricyclo[3.1.0.0(2,4)]hexane, 3,6-diethyl-3,6-dimethyl-, trans-	C12H20	0-0-0	0.005	58.395	3.8	773	1803	141	759	806	17.94	1611	-	IMI
1277	758	Cystine	C6H12N2O4S2	56-89-3	0.001	46.728	6.657	195	625	0	583	616	9.8	1420	-	IMI
1278	749	2-Trifluoroacetoxydodecane	C14H25F3O2	1894-68-4	0.013	46.728	3.171	2169	1746	289	607	699	7.17	1419	-	IMI
1279	381	Propane, 2-(2-isopropylidene-3-methylcyclopropyl)-, trans-	C10H18	24524-51-4	0.003	26.895	4.464	479	1434	244	718	789	6.18	1128	-	IMI
1280	394	Indan, 1-methyl-	C10H12	767-58-8	0.006	27.012	4.681	1030	2141	232	814	867	8.56	1130	1079-S	IMI
1281	543	1,2-Benzisothiazole	C7H5NS	272-16-2	0.008	32.962	2.018	1158	1203	359	790	931	40.76	1214	1221-S	IMI
1282	405	1,1'-Bicyclopropyl, 2,2,2',2'-tetramethyl-	C10H18	68998-20-9	0.002	26.895	4.492	351	996	244	694	777	4.95	1128	-	IMI
1283	773	(E)- 6,10-dimethyl-5,9-Undecadien-2-one	C13H22O	3796-70-1	0.029	48.128	4.55	4916	15701	192	896	899	43.33	1441	1453-S	IMI
1284	1015	Dodecane, 1-cyclopentyl-4-(3-cyclopentylpropyl)-	C25H48	7225-68-5	0.012	72.045	2.542	1082	645	392	733	767	7.65	1864	-	non-IMI
1285	708	Tetrahydrofurfuryl chloride	C5H9ClO	3003-84-7	0.004	45.678	4.49	322	598	241	625	820	28.05	1402	930-S	non-IMI
1286	591	[1,2,4]Triazolo[3,4-b][1,3,4]thiadiazole, 3-(4-methylphenyl)-6-(2-phenylethenyl)-	C18H14N4S	0-0-0	0.003	37.745	0.054	278	453	165	582	670	13.92	1283	-	non-IMI
1287	729	2-(2-Aminoethanesulfonyl)propane	C5H13NO2S	320337-16-4	0.022	46.728	6.196	2184	2719	128	720	773	19.83	1420	1545-S	non-IMI
1288	124	4H-Thiopyran-4-one, tetrahydro-, 1,1-dioxide	C5H8O3S	17396-35-9	0.004	12.195	3.585	374	474	0	596	735	39.66	912	-	non-IMI
1289	965	d-Norandrostane (5α,14α)	C18H30	0-0-0	0.001	67.262	4.304	93	409	169	603	617	9.86	1772	-	non-IMI
1290	679	3-Bromophthalide	C8H5BrO2	6940-49-4	0.003	40.545	3.371	324	490	361	735	811	33.99	1325	1505-S	non-IMI
1291	36	Benzyl isopentyl ether	C12H18O	122-73-6	0.823	5.895	1.573	80484	50713	316	635	809	10.64	-	1310-S	non-IMI
1292	102	n-Butyl ether	C8H18O	142-96-1	0.001	10.562	1.753	112	517	0	671	794	23.42	880	858-S	non-IMI

## Sheet: VOCs 
Number	Serial number	Compounds	Meloculer formula	CAS number	Percentage(%)	1D-RT(min)	2D-RT(s)	Peak area	Peak height	Positive matching degree	Reverse matching degree	Posibility	RI	NIST RI	Appearance
Esters
1	133	Hexanoic acid, methyl ester	C7H14O2	106-70-7	8.263	12.778	2.75	723576	630656	831	859	74.92	921	925-S	both
2	196	Hexanoic acid, ethyl ester	C8H16O2	123-66-0	4.47	17.678	3.016	391406	217708	889	890	76.87	998	999-S	both
3	31	Butanoic acid, methyl ester	C5H10O2	623-42-7	3.353	4.612	1.166	293605	260008	861	891	83.76	-	723-S	both
4	211	Acetic acid, hexyl ester	C8H16O2	142-92-7	2.118	18.612	3.069	185495	378705	874	878	81.44	1012	1011-S	both
5	361	Octanoic acid, methyl ester	C9H18O2	111-11-5	1.813	26.428	3.349	158739	457956	883	925	85.42	1122	1126-S	both
6	10	Acetic acid ethenyl ester	C4H6O2	108-05-4	0.656	2.978	0.556	57427	51708	727	875	43.98	-	546-S	both
7	460	Butanoic acid, hexyl ester	C10H20O2	2639-63-6	0.466	31.212	3.273	40819	184560	927	932	84.9	1189	1192-S	both
8	234	Hexanoic acid, 1-methylethyl ester	C9H18O2	2311-46-8	0.237	20.245	2.931	20764	76826	930	931	86.7	1035	1034-S	both
9	68	Isopropyl butyrate	C7H14O2	638-11-9	0.155	8.462	2.068	13530	12642	767	911	39.73	835	842-S	both
10	694	Hexanoic acid, hexyl ester	C12H24O2	6378-65-0	0.14	44.395	3.307	12223	54131	928	928	83.51	1383	1384-S	both
11	483	Acetic acid, octyl ester	C10H20O2	112-14-1	0.131	32.612	3.298	11479	51165	927	927	58.82	1209	1210-S	both
12	417	Acetic acid, phenylmethyl ester	C9H10O2	140-11-4	0.114	28.878	6.557	10016	25244	941	953	87.29	1157	1164-S	both
13	339	Propanoic acid, 2-methyl-, ethyl ester	C6H12O2	97-62-1	0.111	25.145	4.656	9701	22094	823	836	62.02	1104	756-S	both
14	504	Ethylene glycol di-n-butyrate	C10H18O4	105-72-6	0.108	33.545	4.621	9429	33316	772	840	36.88	1223	-	both
15	532	trans-2-Hexenyl valerate	C11H20O2	56922-74-8	0.054	34.945	3.492	4709	27297	925	950	53.32	1243	1299-S	both
16	454	cis-3-Hexenyl iso-butyrate	C10H18O2	41519-23-7	0.047	30.745	3.655	4090	15659	935	942	25.57	1182	1145-S	both
17	737	Butanoic acid, 3-methyl-, octyl ester	C13H26O2	7786-58-5	0.046	47.778	3.102	4027	15123	931	949	60.47	1435	1441-S	both
18	378	Methyl nicotinate	C7H7NO2	93-60-7	0.042	27.128	0.493	3648	7021	939	951	93.23	1131	1140-S	both
19	699	Butanoic acid, octyl ester	C12H24O2	110-39-4	0.042	44.629	3.238	3701	27458	939	955	73.1	1386	1393-S	both
20	23	Sulfurous acid, isobutyl pentyl ester	C9H20O3S	0-0-0	0.038	3.912	0.906	3304	17374	771	838	24.91	-	-	both
21	540	Isopentyl hexanoate	C11H22O2	2198-61-0	0.038	35.295	3.202	3307	18848	924	924	64.09	1248	1250-S	both
22	741	Dimethyl phthalate	C10H10O4	131-11-3	0.035	48.012	2.671	3022	6478	891	915	55.99	1439	1454-S	both
23	139	S-Methyl 3-methylbutanethioate	C6H12OS	23747-45-7	0.033	13.712	3.298	2927	4534	820	828	57.44	936	939-S	both
24	625	Acetic acid, nonyl ester	C11H22O2	143-13-5	0.029	39.378	3.323	2537	16637	912	950	57.79	1307	1309-S	both
25	531	Butanoic acid, 3-methyl-, hexyl ester	C11H22O2	10032-13-0	0.028	34.712	3.118	2486	15078	914	922	71.73	1239	1244-S	both
26	721	Carbamic acid, (3,4,4-trimethyl-1,2-dioxetan-3-yl)methyl ester	C7H13NO4	107323-93-3	0.028	46.728	6.179	2464	2632	702	776	22.55	1420	-	both
27	457	Methyl salicylate	C8H8O3	119-36-8	0.027	30.862	6.093	2363	5154	881	900	69.76	1185	1192-S	both
28	165	2-Hexenoic acid, methyl ester	C7H12O2	2396-77-2	0.026	15.345	3.698	2291	6557	904	915	48.9	962	-	both
29	472	Octanoic acid, ethyl ester	C10H20O2	106-32-1	0.021	31.562	3.25	1824	3841	893	901	87.27	1194	1196-S	both
30	636	Decanoic acid, methyl ester	C11H22O2	110-42-9	0.02	40.312	3.383	1790	7507	889	894	50.71	1321	1326-S	both
31	317	Benzoic acid, methyl ester	C8H8O2	93-58-3	0.018	23.979	5.994	1609	4938	898	907	54.67	1088	1094-S	both
32	250	Valeric acid, 4-tridecyl ester	C18H36O2	0-0-0	0.017	21.062	1.781	1495	1060	715	779	12.85	1046	-	both
33	350	Acetic acid, heptyl ester	C9H18O2	112-06-1	0.015	25.612	3.333	1289	2006	796	821	26.15	1110	1112-S	both
34	792	Undecyl butyrate	C15H30O2	0-0-0	0.014	50.812	3.259	1215	3913	858	875	28.02	1484	-	both
35	125	Acetic acid, pentyl ester	C7H14O2	628-63-7	0.013	12.195	2.853	1106	878	745	819	51.56	911	910-S	both
36	398	3-Methylheptyl acetate	C10H20O2	72218-58-7	0.013	28.062	3.195	1115	1927	824	948	54.54	1145	-	both
37	491	Hexanoic acid, 3-pentyl ester	C11H22O2	0-0-0	0.013	32.845	3.075	1116	963	734	843	21.75	1212	-	both
38	749	Oxalic acid, isobutyl nonyl ester	C15H28O4	0-0-0	0.013	48.478	1.953	1175	654	814	845	16.7	1446	-	both
39	77	Butanoic acid, 3-methyl-, ethyl ester	C7H14O2	108-64-5	0.011	9.162	1.93	986	1231	730	813	65.99	850	853-S	both
40	252	Hexanoic acid, 3-hydroxy-, methyl ester	C7H14O3	21188-58-9	0.011	21.062	4.858	968	1404	803	833	69.28	1047	1049-S	both
41	375	Hexanoic acid, 2-methylpropyl ester	C10H20O2	105-79-3	0.011	26.895	3.101	948	1152	759	852	37.82	1128	1149-S	both
42	677	Propanoic acid, 2-methyl-, 3-hydroxy-2,2,4-trimethylpentyl ester	C12H24O3	77-68-9	0.01	43.112	4.281	843	3351	795	832	56.18	1364	1374-S	both
43	730	Hexanoic acid, pentyl ester	C11H22O2	540-07-8	0.01	47.078	4.85	898	1033	611	738	18.25	1425	1287-S	both
44	731	Butanoic acid, 2-methyl-, octyl ester	C13H26O2	29811-50-5	0.01	47.312	3.124	918	1605	788	914	30.74	1428	1431-S	both
45	130	2-Buten-1-ol, 3-methyl-, acetate	C7H12O2	1191-16-8	0.009	12.545	3.4	749	2190	859	874	35.89	917	918-S	both
46	547	Acetic acid, 2-phenylethyl ester	C10H12O2	103-45-7	0.009	35.295	6.485	766	2624	893	941	63.54	1248	1258-S	both
47	871	Hexanoic acid, octyl ester	C14H28O2	4887-30-3	0.009	56.412	3.301	764	1514	818	865	53.64	1577	1570-S	both
48	66	Methyl valerate	C6H12O2	624-24-8	0.007	7.645	2.206	617	1366	741	787	51.33	818	823-S	both
49	520	trans-2-Hexenyl 2-methylbutyrate	C11H20O2	0-0-0	0.007	34.362	3.514	569	3048	883	939	66.6	1234	-	both
50	600	Butanoic acid, heptyl ester	C11H22O2	5870-93-9	0.006	38.095	3.23	526	1225	755	930	44.12	1288	1296-S	both
51	1010	Oxalic acid, allyl octadecyl ester	C23H42O4	0-0-0	0.006	71.345	2.534	557	715	712	826	4.91	1850	-	both
52	651	2,2,4-Trimethyl-1,3-pentanediol diisobutyrate	C16H30O4	6846-50-0	0.005	41.478	4.377	460	1532	767	824	47.29	1339	1588-S	both
53	712	Acetic acid, decyl ester	C12H24O2	112-17-4	0.005	45.912	3.286	397	1035	844	883	29.78	1406	1409-S	both
54	503	Nonanoic acid, methyl ester	C10H20O2	1731-84-6	0.004	33.428	3.434	379	1049	744	831	23.61	1221	1223-S	both
55	542	Methyl 3-hydroxytetradecanoate	C15H30O3	55682-83-2	0.004	35.178	5.165	352	1186	694	783	50.21	1246	1864-S	both
56	742	Butanoic acid, decyl ester	C14H28O2	5454-9-1	0.004	47.895	3.171	354	1620	664	804	8.44	1437	1597-S	both
57	549	Octanoic acid, 3-hydroxy-, methyl ester	C9H18O3	7367-87-5	0.003	35.528	4.663	265	1020	771	857	59.38	1251	-	both
58	704	3-Heptyl hexanoate	C13H26O2	0-0-0	0.003	45.328	3.05	245	610	777	878	29.5	1397	-	both
59	838	Nonyl isopentanoate	C14H28O2	0-0-0	0.003	53.845	3.093	298	1075	835	907	45.37	1534	-	both
60	554	n-Caproic acid vinyl ester	C8H14O2	3050-69-9	0.002	35.762	4.889	205	859	761	840	25.43	1255	-	both
61	707	Butanoic acid, 1-methyloctyl ester	C13H26O2	69727-42-0	0.002	45.562	3.012	195	958	843	908	62.71	1400	-	both
62	759	Butyric acid, 3-tridecyl ester	C17H34O2	0-0-0	0.002	48.945	3.222	165	447	654	706	3.58	1454	-	both
63	926	Hexanoic acid, nonyl ester	C15H30O2	101452-99-7	0.002	62.128	3.258	179	432	763	857	49.78	1677	-	both
64	562	4-Ethyl-3-methylhexyl acetate	C11H22O2	0-0-0	0.001	36.228	3.298	111	546	716	804	17.87	1261	1223-S	both
65	617	Propanoic acid, octyl ester	C11H22O2	142-60-9	0.001	38.912	3.285	96	445	769	855	54.01	1300	1302-S	both
66	96	1-Butanol, 3-methyl-, acetate	C7H14O2	123-92-2	0.239	10.212	2.427	23333	33364	937	938	81.99	873	876-S	both
67	289	Ethane-1,1-diol dibutanoate	C10H18O4	25572-25-2	0.063	22.228	5.087	6184	16151	796	814	15.22	1063	-	both
68	254	2-Heptanol, acetate	C9H18O2	5921-82-4	0.038	20.478	3.002	3704	7482	853	863	73.56	1038	1043-S	both
69	649	Methyl anthranilate	C8H9NO2	134-20-3	0.027	41.012	1.607	2645	5137	886	889	84.83	1331	1343-S	both
70	484	Isopentyloxyethyl acetate	C9H18O3	204652-53-9	0.021	32.962	4.159	2013	7468	715	753	13.7	1214	1176-S	both
71	501	n-Octanoic acid isopropyl ester	C11H22O2	5458-59-3	0.012	34.129	3.07	1187	1536	816	842	70.67	1231	-	both
72	1068	Sulfurous acid, butyl dodecyl ester	C16H34O3S	0-0-0	0.01	84.995	1.138	1017	1544	607	783	9.24	-	-	both
73	753	Oxalic acid, allyl nonyl ester	C14H24O4	0-0-0	0.009	48.478	1.932	912	423	721	834	17.31	1446	-	both
74	264	Butanoic acid, 3-methyl-, butyl ester	C9H18O2	109-19-3	0.008	20.945	3.069	795	1270	813	882	29.49	1045	1045-S	both
75	335	1,5-Dimethyl-1-vinyl-4-hexenyl butyrate	C14H24O2	78-36-4	0.007	24.562	5.042	650	382	665	749	24.91	1096	1418-S	both
76	341	n-Butyric acid 2-ethylhexyl ester	C12H24O2	25415-84-3	0.007	24.912	4.668	722	762	696	755	9.24	1101	1317-S	both
77	693	2-Propenoic acid, 3-phenyl-, methyl ester	C10H10O2	103-26-4	0.007	43.928	0.261	672	996	848	897	47.74	1375	1380-S	both
78	301	Tetrahydrogeranyl formate	C11H22O2	0-0-0	0.006	22.928	1.795	569	2598	789	838	3.81	1072	-	both
79	331	Butanoic acid, pentyl ester	C9H18O2	540-18-1	0.006	24.328	3.29	546	2563	735	873	23.06	1092	1077-S	both
80	452	Butanoic acid, 2-propenyl ester	C7H12O2	2051-78-7	0.006	31.445	5.239	617	698	669	793	14.04	1193	883-S	both
81	558	Propanoic acid, 2-methyl-, 2-(hydroxymethyl)-1-propylbutyl ester	C12H24O3	74367-32-1	0.002	36.228	4.968	186	419	558	807	12.93	1262	-	both
82	617	Allyl 2-ethyl butyrate	C9H16O2	7493-69-8	0.002	38.562	4.568	228	786	659	723	13.33	1295	-	both
83	658	Butanoic acid, phenylmethyl ester	C11H14O2	103-37-7	0.002	41.478	6.016	236	799	776	876	22.89	1340	1347-S	both
84	781	cis-3-Nonen-1-ol, 2-methylpropionate	C13H24O2	0-0-0	0.002	49.645	3.628	222	367	597	723	7.04	1465	1428-S	both
85	499	Sulfurous acid, pentyl undecyl ester	C16H34O3S	0-0-0	0.009	32.262	1.978	856	1050	771	840	3.96	1203	-	both
86	511	Hexanoic acid, 2-methylbutyl ester	C11H22O2	2601-13-0	0.006	32.845	3.08	636	821	766	865	19.42	1212	1247-S	both
87	151	6-Nonenoic acid, methyl ester	C10H18O2	20731-21-9	0.005	12.895	4.097	470	495	626	698	16.1	923	-	both
88	372	Butanoic acid, 3-methyl-, 3-methylbutyl ester	C10H20O2	659-70-1	0.002	25.145	2.974	163	1212	776	863	25.14	1103	1104-S	both
89	724	Butanoic acid, 1-ethenylhexyl ester	C12H22O2	16491-54-6	0.002	43.812	3.613	170	697	704	822	21.55	1374	-	both
90	115	Pentanoic acid, 1-methylethyl ester	C8H16O2	18362-97-5	0.001	11.145	2.324	136	671	664	815	27.56	893	-	both
91	553	Butanoic acid, propyl ester	C7H14O2	105-66-8	0.201	34.129	5.134	18230	79208	680	850	26.97	1231	899-S	both
92	129	Octadecanoic acid, 2-oxo-, methyl ester	C19H36O3	2380-18-9	0.004	12.312	1.225	387	627	607	660	50.51	913	-	both
93	726	trans-2-Decen-1-ol, 2-methylpropionate	C14H26O2	0-0-0	0.002	43.812	3.631	146	655	672	736	9.49	1374	1540-S	both
94	143	2-Methylbut-2-en-1-yl acetate	C7H12O2	33425-30-8	0.013	12.545	3.373	1184	3468	874	886	43.41	917	921-S	both
95	669	Sulfurous acid, 2-ethylhexyl isohexyl ester	C14H30O3S	0-0-0	0.006	39.728	1.85	545	684	719	861	4.11	1312	-	both
96	495	Benzoic acid, 1-methylethyl ester	C10H12O2	939-48-0	0.003	31.912	5.307	320	581	737	850	33.47	1199	1217-S	both
97	378	Cyclopentaneundecanoic acid, methyl ester	C17H32O2	25779-85-5	0.002	26.312	4.215	141	460	652	751	22.87	1120	-	both
98	481	Butanoic acid, 1-methylhexyl ester	C11H22O2	39026-94-3	0.158	32.612	3	15901	36945	891	891	76.89	1209	-	both
99	73	Butanoic acid, 2-methylpropyl ester	C8H16O2	539-90-2	0.019	8.812	1.694	1877	4184	710	767	29.13	843	954-S	both
100	407	Acetic acid, 2-ethylhexyl ester	C10H20O2	103-09-3	0.01	28.062	3.217	991	2010	796	891	37.77	1145	1185-S	both
101	703	Hexanoic acid, 1-methylhexyl ester	C13H26O2	6624-58-4	0.009	45.328	3.046	939	2067	867	902	37.39	1397	-	both
102	137	Butanoic acid, 2-methyl-, methyl ester	C6H12O2	868-57-5	0.005	12.662	4.713	495	751	682	814	27.46	919	775-S	both
103	467	Hexanoic acid, butyl ester	C10H20O2	626-82-4	0.005	31.095	3.348	455	1882	804	857	48.78	1187	1189-S	both
104	590	Sulfurous acid, 2-ethylhexyl nonyl ester	C17H36O3S	0-0-0	0.005	37.978	1.729	473	719	705	850	4.04	1286	-	both
105	788	Butanoic acid, cyclopentyl ester	C9H16O2	6290-13-7	0.005	50.228	4.356	495	643	625	740	12.45	1475	-	both
106	561	trans-2-Hexenyl 2-ethylbutyrate	C12H22O2	0-0-0	0.004	36.228	4.97	379	960	626	803	21.02	1262	-	both
107	677	Methyl 11,12-tetradecadienoate	C15H26O2	0-0-0	0.004	43.345	5.736	393	974	693	744	5.8	1368	-	both
108	727	Butanoic acid, 1-methylbutyl ester	C9H18O2	60415-61-4	0.855	44.745	4.275	139554	384310	636	759	23.5	1388	970-S	IMI
109	832	Butanoic acid, nonyl ester	C13H26O2	2639-64-7	0.179	50.812	3.256	29195	98262	904	905	55.31	1484	-	IMI
110	918	Hexanoic acid, 2-butenyl ester	C10H18O2	94291-54-0	0.173	56.062	4.132	28195	76567	708	741	21.71	1571	-	IMI
111	472	Ethyl nicotinate	C8H9NO2	614-18-6	0.052	32.378	6.902	8419	18071	930	948	90.15	1206	1218-S	IMI
112	271	Formic acid, octyl ester	C9H18O2	112-32-3	0.044	22.812	3.304	7245	16241	905	919	20.28	1071	1114-S	IMI
113	420	Benzoic acid, ethyl ester	C9H10O2	93-89-0	0.037	29.345	5.815	6105	10808	916	919	58.79	1163	1172-S	IMI
114	245	Hexanoic acid, 4-octyl ester	C14H28O2	0-0-0	0.018	21.645	4.708	2979	5208	737	761	12.28	1055	-	IMI
115	1100	Sulfurous acid, hexyl pentadecyl ester	C21H44O3S	0-0-0	0.015	84.412	0.968	2401	1233	786	878	5.03	-	-	IMI
116	591	Hexanoic acid, 3-methyl-2-butenyl ester	C11H20O2	76649-22-4	0.013	37.862	3.677	2078	7288	812	831	53.96	1285	1284-S	IMI
117	783	Octanoic acid, 3-methylbutyl ester	C13H26O2	2035-99-6	0.011	48.128	3.178	1836	1566	674	867	31.51	1441	1446-S	IMI
118	478	1-Octen-1-ol, acetate	C10H18O2	77149-68-9	0.009	32.612	3.764	1544	4321	762	804	9.14	1209	-	IMI
119	217	2-Propenoic acid, 3-phenyl-, 2-methyl-2-propenyl ester	C13H14O2	54889-46-2	0.007	20.362	3.368	1221	2661	672	711	5.46	1036	-	IMI
120	516	3-Cyclopentylpropionic acid, 2-ethylhexyl ester	C16H30O2	0-0-0	0.007	35.062	3.954	1157	1166	640	722	3.26	1244	-	IMI
121	736	Benzoic acid, 2-(methylamino)-, methyl ester	C9H11NO2	85-91-6	0.007	45.328	0.644	1065	877	750	854	63.17	1396	1408-S	IMI
122	805	2-Propenoic acid, 3-phenyl-, ethyl ester	C11H12O2	103-36-6	0.007	49.062	6.854	1213	2722	855	928	45.09	1457	1464-S	IMI
123	88	1,1-Ethanediol, diacetate	C6H10O4	542-10-9	0.006	10.795	4.392	915	776	725	911	47.12	886	788-S	IMI
124	409	Propanoic acid, 2-methyl-, hexyl ester	C10H20O2	2349-7-7	0.006	28.762	3.119	1024	3498	879	913	39.82	1154	1150-S	IMI
125	611	Hepten-2-yl tiglate, 6-methyl-5-	C13H22O2	0-0-0	0.006	38.678	3.374	1033	5428	792	850	11.96	1297	-	IMI
126	670	4-Methylpentyl 4-methylpentanoate	C12H24O2	35852-42-7	0.006	42.062	3.171	1003	654	603	756	10.6	1348	1315-S	IMI
127	731	Decanoic acid, ethyl ester	C12H24O2	110-38-3	0.006	44.978	3.283	959	4353	856	887	59.18	1391	1396-S	IMI
128	767	Hexanoic acid, 2-phenylethyl ester	C14H20O2	6290-37-5	0.006	47.428	5.972	909	837	677	750	15.43	1431	1650-S	IMI
129	316	Butanoic acid, 4-pentenyl ester	C9H16O2	30563-31-6	0.005	24.795	3.782	737	2069	710	763	10.19	1099	-	IMI
130	324	Pentanoic acid, 3-methylbutyl ester	C10H20O2	2050-9-1	0.004	25.145	2.915	576	2032	788	872	35.02	1103	1108-S	IMI
131	544	Hexanoic acid, 4-methylpentyl ester	C12H24O2	35852-49-4	0.004	35.762	2.955	657	821	753	840	38.44	1254	-	IMI
132	860	Hexanoic acid, 2-ethylhexyl ester	C14H28O2	16397-75-4	0.004	52.095	3.211	602	1058	729	807	34.87	1504	-	IMI
133	939	Butyric acid, 2-tridecyl ester	C17H34O2	55193-07-2	0.004	57.462	3.003	639	1446	772	844	16.12	1594	-	IMI
134	119	Pentanoic acid, 4-methyl-, methyl ester	C7H14O2	2412-80-8	0.003	13.595	2.724	475	1031	704	779	21.48	934	881-S	IMI
135	404	Pentanoic acid, pentyl ester	C10H20O2	2173-56-0	0.003	28.528	3.178	475	936	703	804	17.2	1151	1150-S	IMI
136	561	Sulfurous acid, butyl hexyl ester	C10H22O3S	0-0-0	0.003	36.462	4.309	419	1295	707	848	17.38	1265	-	IMI
137	680	Pentadecanoic acid, 2,6,10,14-tetramethyl-, methyl ester	C20H40O2	1001-80-5	0.003	42.412	3.209	415	641	654	758	7.57	1353	-	IMI
138	932	Hexanoic acid, 4-hexadecyl ester	C22H44O2	0-0-0	0.003	56.995	3.032	520	2253	785	817	17.05	1586	-	IMI
139	970	Pentadecanoic acid, 3-methylbutyl ester	C15H30O2	2306-91-4	0.002	60.028	3.156	264	700	664	840	47.64	1640	1645-S	IMI
140	1032	Hexanoic acid, decyl ester	C16H32O2	52363-43-6	0.002	67.495	3.245	297	992	834	871	35.43	1776	-	IMI
141	528	Hexanoic acid, 1-ethenyl-1,5-dimethyl-4-hexenyl ester	C16H28O2	7779-23-9	0.001	35.178	3.664	207	674	691	780	10.73	1246	-	IMI
142	964	Hexanoic acid, pentadecyl ester	C21H42O2	0-0-0	0.001	59.328	3.225	164	632	647	733	10.39	1627	-	IMI
143	270	Butanoic acid, 3-methylbutyl ester	C9H18O2	106-27-4	0.435	21.645	2.973	72846	217349	864	892	35.71	1054	1056-S	IMI
144	1060	Sulfurous acid, dodecyl pentyl ester	C17H36O3S	0-0-0	0.009	84.528	0.993	1447	923	795	848	5.45	-	-	IMI
145	915	Butyric acid, 2-pentadecyl ester	C19H38O2	107853-73-6	0.007	57.462	3.017	1144	1310	778	831	18.52	1594	-	IMI
146	1020	Hexanoic acid, 9-decen-1-yl ester	C16H30O2	180252-09-9	0.002	67.495	3.267	285	901	813	864	23.09	1776	-	IMI
147	27	Propanoic acid, 2-hydroxy-, pentyl ester	C8H16O3	6382-6-5	0.001	5.195	0.65	201	765	712	805	22.44	-	1075-S	IMI
148	52	Butanoic acid, ethyl ester	C6H12O2	105-54-4	7.493	6.712	1.675	1215890	541753	705	776	33.93	-	802-S	IMI
149	266	Phosphoric acid, bis(2-ethylhexyl) propyl ester	C19H41O4P	0-0-0	3.329	21.529	5.958	540153	675686	658	717	6.38	1053	-	IMI
150	550	Hexadecanoic acid, 3-hydroxy-, methyl ester	C17H34O3	51883-36-4	0.019	35.178	5.157	3152	11298	693	767	29.07	1246	2075-S	IMI
151	73	Propanoic acid, 2-methyl-, butyl ester	C8H16O2	97-87-0	0.017	8.578	1.753	2803	19450	731	775	18.17	838	898-S	IMI
152	254	Pentanoic acid, butyl ester	C9H18O2	591-68-4	0.01	20.945	3.023	1582	3510	810	858	40.92	1045	1093-S	IMI
153	1128	Sulfurous acid, butyl heptadecyl ester	C21H44O3S	0-0-0	0.01	84.412	0.981	1664	1068	776	834	6.02	-	-	IMI
154	584	Sulfurous acid, decyl pentyl ester	C15H32O3S	0-0-0	0.008	36.695	4.322	1265	1345	698	811	5.23	1268	-	IMI
155	742	1,6-Octadien-3-ol, 3,7-dimethyl-, formate	C11H18O2	115-99-1	0.006	46.145	3.516	1015	1366	812	862	16.63	1410	1215-S	IMI
156	812	n-Heptyl hexanoate	C13H26O2	6976-72-3	0.005	50.462	3.328	860	1083	791	859	56.23	1478	1482-S	IMI
157	351	3-Mercaptohexyl butanoate	C10H20O2S	136954-21-7	0.004	25.145	6.007	715	1265	636	706	6.1	1104	-	IMI
158	184	Geranyl propionate	C13H22O2	105-90-8	0.003	15.928	2.202	534	773	552	751	10.56	970	1475-S	IMI
159	293	2-Hexyl butyrate	C10H20O2	0-0-0	0.003	22.462	2.836	526	1167	698	802	7.76	1066	-	IMI
160	708	4-Nitrophenyl bicyclo[4.1.0]heptane-7-carboxylate	C14H15NO4	328938-65-4	0.002	43.812	4.589	331	954	711	807	8.43	1374	-	IMI
161	490	(Z)-5-Octenyl acetate	C10H18O2	71978-00-2	0.033	32.262	3.841	5539	3249	806	817	28.34	1204	1206-S	IMI
162	355	Butanoic acid, 3-methylbut-2-enyl ester	C9H16O2	0-0-0	0.018	24.678	3.821	3013	16454	812	895	46.58	1097	-	IMI
163	484	1-Octen-3-yl-acetate	C10H18O2	2442-10-6	0.009	31.678	3.749	1582	4928	775	794	13.49	1195	1111-S	IMI
164	720	Sulfurous acid, 2-propyl tridecyl ester	C16H34O3S	0-0-0	0.009	42.995	1.9	1467	2000	771	841	8.01	1361	-	IMI
165	915	Undecanoic acid, 10-methyl-, methyl ester	C13H26O2	5129-56-6	0.009	52.912	3.384	1436	1132	672	717	13.38	1518	-	IMI
166	352	(S,E)-2,5-Dimethyl-4-vinylhexa-2,5-dien-1-yl acetate	C12H18O2	20384-05-8	0.008	24.562	4.195	1392	3087	767	809	10.38	1096	1451-S	IMI
167	487	(E)-pent-2-en-3-yl hexanoate	C11H20O2	0-0-0	0.006	31.795	3.321	990	3683	768	803	26.9	1197	-	IMI
168	293	Hexanoic acid, 1-cyclopentylethyl ester	C13H24O2	0-0-0	0.003	21.762	5.515	544	1458	641	721	12.2	1057	-	IMI
169	712	Linalyl acetate	C12H20O2	115-95-7	0.003	42.412	4.203	494	735	675	756	8.88	1353	1257-S	IMI
170	980	Hexanoic acid, 2-tetradecyl ester	C20H40O2	55193-21-0	0.003	56.995	3.027	578	2841	814	825	16.23	1586	-	IMI
171	561	Hexanoic acid, 4-pentenyl ester	C11H20O2	30563-33-8	0.002	35.878	3.609	400	801	697	774	41.04	1256	-	IMI
172	806	Valeric acid, tridecyl ester	C18H36O2	117177-34-1	0.002	47.778	3.486	298	1058	663	749	9.97	1436	-	IMI
173	991	Butyric acid, 2-tetradecyl ester	C18H36O2	55193-08-3	0.002	57.462	3.004	416	1973	809	857	23.23	1594	-	IMI
174	711	2-Methylnonanoic acid, methyl ester	C11H22O2	56898-37-4	0.001	42.412	3.171	191	706	666	775	11.78	1353	1192-S	IMI
175	758	Propanoic acid, 2-methyl-, 1-methylbutyl ester	C9H18O2	54340-93-1	0.355	45.678	4.507	49638	136337	677	822	16.94	1402	1001-S	IMI
176	9	Propylene Carbonate	C4H6O3	108-32-7	0.277	3.678	0.906	38776	39882	720	723	11.68	-	-	IMI
177	268	2,3-Butanediol, diacetate	C8H14O4	1114-92-7	0.048	21.529	4.668	6711	9556	836	893	85.05	1053	1078-S	IMI
178	25	Oxalic acid, allyl hexyl ester	C11H18O4	0-0-0	0.008	4.729	0.532	1108	1650	735	855	11.22	-	-	IMI
179	572	Pentanoic acid, heptyl ester	C12H24O2	5451-80-9	0.006	36.112	2.877	888	576	684	796	14.79	1259	1376-S	IMI
180	1171	Sulfurous acid, dodecyl 2-propyl ester	C15H32O3S	0-0-0	0.006	84.762	1.083	796	711	714	804	3.22	-	-	IMI
181	1057	Hexanoic acid, cyclobutyl ester	C10H18O2	0-0-0	0.005	66.328	3.968	725	2029	733	804	18.73	1755	-	IMI
182	712	3-Phenyl-1-propanol, acetate	C11H14O2	122-72-5	0.003	42.878	6.321	451	1050	773	862	13.11	1361	1373-S	IMI
183	363	Octanoic acid, 8-hydroxy-, methyl ester	C9H18O3	20257-95-8	0.002	25.612	3.782	233	1122	676	731	12.72	1110	1326-S	IMI
184	765	4E,6E,11Z-Hexadecatrienol-1,acetate	C18H30O2	0-0-0	0.002	46.028	3.664	216	566	708	777	4.66	1408	-	IMI
185	1055	(Z)-Dec-4-enyl ethyl carbonate	C13H24O3	0-0-0	0.002	66.095	3.633	301	798	759	826	7.56	1750	1548-S	IMI
186	784	Butanoic acid, 2-methyl-, 1,2-dimethylpropyl ester	C10H20O2	84696-83-3	0.035	47.428	4.077	5042	12070	721	787	5.61	1430	-	IMI
187	151	3-Methylpentyl acetate	C8H16O2	35897-13-3	0.013	14.062	3.01	1800	1589	701	754	7.5	941	987-S	IMI
188	772	Butanoic acid, 3-methyl-, 1-ethenyl-1,5-dimethyl-4-hexenyl ester	C15H26O2	1118-27-0	0.006	46.145	3.521	911	1155	786	902	11.8	1410	1464-S	IMI
189	581	Isopropyl nicotinate	C9H11NO2	553-60-6	0.005	34.945	6.326	692	894	739	859	68.7	1243	-	IMI
190	999	1,2-Benzenedicarboxylic acid, bis(2-methylpropyl) ester	C16H22O4	84-69-5	0.005	71.228	6.854	649	915	871	888	26.42	1849	1870-S	IMI
191	670	11,14,17-Eicosatrienoic acid, methyl ester	C21H36O2	55682-88-7	0.004	39.145	4.281	505	922	720	785	7.83	1304	2286-S	IMI
192	721	Butanoic acid, 3-phenylpropyl ester	C13H18O2	7402-29-1	0.004	42.878	6.293	639	1060	812	914	13.03	1361	-	IMI
193	191	Propanoic acid, pentyl ester	C8H16O2	624-54-4	0.003	15.812	2.876	431	793	757	884	30.64	969	969-S	IMI
194	838	Sulfurous acid, isohexyl pentyl ester	C11H24O3S	0-0-0	0.003	51.395	4.411	489	865	600	804	3.06	1493	-	IMI
195	636	2-Ethylhexyl acrylate	C11H20O2	103-11-7	0.002	37.278	3.807	310	605	668	727	9.43	1277	1220-S	IMI
196	1066	Undec-10-ynoic acid, dodecyl ester	C23H42O2	0-0-0	0.002	83.478	1.044	229	1042	712	739	4.31	-	2409-S	IMI
197	93	Butanoic acid, 2-methyl-, 1-methylethyl ester	C8H16O2	66576-71-4	0.001	10.678	1.891	120	906	683	807	26.68	883	960-S	IMI
198	783	Benzoic acid, 2-methylbutyl ester	C12H16O2	0-0-0	0.001	47.312	5.234	189	525	580	785	28.12	1429	-	IMI
199	95	Allyl Isothiocyanate	C4H5NS	57-06-7	0.391	10.328	4.014	34196	65686	930	930	73.44	876	885-S	non-IMI
200	515	Ethylene glycol Formate Isobutyrate	C7H12O4	0-0-0	0.28	34.129	5.117	24544	99027	661	827	26.94	1231	-	non-IMI
201	593	Pentanoic acid, propyl ester	C8H16O2	141-06-0	0.249	37.628	4.813	21839	93814	707	845	36.47	1282	-	non-IMI
202	264	Propanoic acid, 2-methyl-, 3-methylbutyl ester	C9H18O2	2050-1-3	0.115	21.645	3.015	10069	36965	928	960	49.32	1054	1014-S	non-IMI
203	203	Ethyl N-allylcarbamate	C6H11NO2	0-0-0	0.111	17.912	5.295	9682	8286	743	885	53.84	1002	-	non-IMI
204	353	4-Octenoic acid, methyl ester	C9H16O2	1732-00-9	0.075	25.612	3.844	6544	23090	885	911	68.75	1110	1118-S	non-IMI
205	220	Heptanoic acid, methyl ester	C8H16O2	106-73-0	0.037	19.312	3.273	3218	6107	859	899	68.32	1022	1023-S	non-IMI
206	738	Pentanoic acid, 1,1-dimethylpropyl ester	C10H20O2	117421-32-6	0.035	47.778	4.082	3047	4446	691	822	6.58	1436	-	non-IMI
207	1011	Sulfurous acid, hexadecyl pentyl ester	C21H44O3S	0-0-0	0.031	71.579	2.167	2678	1342	815	857	4.72	1854	-	non-IMI
208	1055	Oxalic acid, allyl hexadecyl ester	C21H38O4	0-0-0	0.02	80.095	2.427	1710	627	733	839	5.86	-	-	non-IMI
209	493	Pentanoic acid, 4-oxo-, methyl ester	C6H10O3	624-45-3	0.017	32.962	4.147	1522	5540	720	756	16.43	1214	982-S	non-IMI
210	510	Butanoic acid, 2-methyl-, hexyl ester	C11H22O2	10032-15-2	0.017	34.245	3.094	1509	2004	762	816	29.04	1232	1236-S	non-IMI
211	579	Butanoic acid, 2-methyl-, 2-methylpropyl ester	C9H18O2	2445-67-2	0.01	36.928	4.747	862	3142	677	866	18.17	1272	1004-S	non-IMI
212	122	5-Hexenoic acid, methyl ester	C7H12O2	2396-80-7	0.005	12.078	3.053	430	1039	720	795	43.36	910	890-S	non-IMI
213	152	Hexanoic acid, 2-oxo-, methyl ester	C7H12O3	6395-83-1	0.005	14.645	0.063	418	629	679	783	6.28	950	-	non-IMI
214	384	7-Nonenoic acid, methyl ester	C10H18O2	20731-22-0	0.004	27.245	3.215	379	493	554	736	7.84	1133	-	non-IMI
215	475	n-Propyl benzoate	C10H12O2	2315-68-6	0.002	31.912	5.338	190	452	672	815	12.7	1199	1286-S	non-IMI
216	912	Sulfurous acid, pentyl tetradecyl ester	C19H40O3S	0-0-0	0.002	60.845	2.051	159	689	722	815	7.39	1654	-	non-IMI
217	990	Sulfurous acid, cyclohexylmethyl hexadecyl ester	C23H46O3S	0-0-0	0.001	68.778	2.62	127	751	722	817	7.14	1800	-	non-IMI
218	591	Butanoic acid, 3-methyl-, propyl ester	C8H16O2	557-00-6	0.137	37.628	4.825	13406	58571	710	874	35.89	1282	946-S	non-IMI
219	1027	Trichloroacetic acid, hexadecyl ester	C18H33Cl3O2	74339-54-1	0.019	79.628	2.679	1884	519	689	803	4.59	-	2405-S	non-IMI
220	280	Butanoic acid, 2-methylbutyl ester	C9H18O2	51115-64-1	0.018	21.762	3.109	1793	5713	909	927	52.46	1056	1056-S	non-IMI
221	526	Oxalic acid, 2-ethylhexyl isohexyl ester	C16H30O4	0-0-0	0.012	35.528	1.783	1156	1078	766	838	5.4	1251	-	non-IMI
222	476	1,4-Butanediol, diacetate	C8H14O4	628-67-1	0.008	32.728	6.149	775	595	537	700	5.96	1211	-	non-IMI
223	657	Pentanoic acid, 2,2,4-trimethyl-3-hydroxy-, isobutyl ester	C12H24O3	244074-78-0	0.006	41.478	4.353	563	1775	788	823	38.76	1339	-	non-IMI
224	152	Oxalic acid, 6-ethyloct-3-yl isohexyl ester	C18H34O4	0-0-0	0.004	14.178	1.544	361	476	718	783	4.97	943	-	non-IMI
225	110	Butanoic acid, 3-methyl-, 1-methylethyl ester	C8H16O2	32665-23-9	0.001	11.145	2.324	114	538	659	822	18.66	893	904-S	non-IMI
226	363	2-Propenoic acid, 2-methyl-, hexyl ester	C10H18O2	142-09-6	0.001	26.312	4.333	125	377	641	703	18.05	1120	-	non-IMI
227	108	Butanethioic acid, S-methyl ester	C5H10OS	2432-51-1	0.008	10.562	3.18	795	2579	728	771	19.24	881	888-S	non-IMI
228	542	Propanoic acid, 2-methyl-, 2-ethyl-1-propyl-1,3-propanediyl ester	C16H30O4	74367-30-9	0.007	34.478	4.89	724	544	611	795	6.54	1236	-	non-IMI
229	802	Tetrahydrogeranyl butyrate	C14H28O2	0-0-0	0.007	48.945	3.252	691	716	691	754	8.57	1454	-	non-IMI
230	1089	11,13-Dimethyl-12-tetradecen-1-ol acetate	C18H34O2	0-0-0	0.007	82.312	1.871	647	510	657	744	10.44	-	1955-S	non-IMI
231	204	Carbamic acid, phenyl ester	C7H7NO2	622-46-8	0.005	16.162	4.785	469	463	617	793	29.37	975	-	non-IMI
232	781	Propanoic acid, 2-methyl-, nonyl ester	C13H26O2	10522-34-6	0.003	47.895	3.191	338	1998	636	743	3.43	1437	-	non-IMI
233	1043	Sulfurous acid, cyclohexylmethyl octadecyl ester	C25H50O3S	0-0-0	0.002	74.028	2.659	195	570	702	813	4.57	1902	-	non-IMI
234	60	Oxalic acid, allyl pentyl ester	C10H16O4	0-0-0	0.04	6.245	1.851	3672	5870	672	841	13.22	-	-	non-IMI
235	572	trans-2-Hexenyl isovalerate	C11H20O2	68698-59-9	0.023	34.945	3.52	2062	10274	916	944	44.99	1243	1245-S	non-IMI
236	686	Undecanoic acid, methyl ester	C12H24O2	1731-86-8	0.01	40.195	3.436	942	2951	843	902	26.99	1320	1428-S	non-IMI
237	728	Methyl cis-cinnamate	C10H10O2	19713-73-6	0.006	43.928	0.291	551	927	792	888	49.08	1375	1302-S	non-IMI
238	1042	Oxalic acid, cyclohexylmethyl tridecyl ester	C22H40O4	0-0-0	0.006	74.028	2.679	574	884	757	811	6.91	1902	-	non-IMI
239	1081	3-Chloropropionic acid, heptadecyl ester	C20H39ClO2	0-0-0	0.004	81.378	2.553	376	480	706	751	3.64	-	-	non-IMI
240	449	Cyanic acid, phenyl ester	C7H5NO	1122-85-6	0.002	29.112	3.551	225	782	603	740	27.49	1159	-	non-IMI
241	163	Pentanoic acid, 3-methyl-, methyl ester	C7H14O2	2177-78-8	0.001	14.878	2.439	83	408	691	842	65.63	954	-	non-IMI
242	330	Benzeneethanol, α,α-dimethyl-, acetate	C12H16O2	151-05-3	0.035	23.979	4.135	3257	7859	695	794	15.96	1087	-	non-IMI
243	747	Butyric acid, crotyl ester	C8H14O2	20279-26-9	0.012	44.745	4.314	1149	4360	791	816	25.57	1388	-	non-IMI
244	603	Butyl 2-methylbutanoate	C9H18O2	15706-73-7	0.011	36.928	4.734	1069	4158	694	806	19.12	1272	1043-S	non-IMI
245	191	Butanoic acid, 3-methyl-2-oxo-, methyl ester	C6H10O3	3952-67-8	0.009	15.462	4.761	869	807	730	822	46.68	964	-	non-IMI
246	778	Sulfurous acid, hexyl octyl ester	C14H30O3S	0-0-0	0.009	47.428	4.079	807	745	568	737	4.64	1430	-	non-IMI
247	1116	Oxalic acid, allyl tetradecyl ester	C19H34O4	0-0-0	0.008	82.195	1.782	705	766	799	848	5.42	-	-	non-IMI
248	1115	Oxalic acid, allyl pentadecyl ester	C20H36O4	0-0-0	0.004	81.845	2.738	351	550	750	820	8.56	-	-	non-IMI
249	693	Propanoic acid, 2-methyl-, phenylmethyl ester	C11H14O2	103-28-6	0.002	41.478	5.99	194	375	650	825	20.75	1340	1299-S	non-IMI
250	1082	Carbonic acid, eicosyl vinyl ester	C23H44O3	0-0-0	0.001	76.245	2.383	83	563	729	832	4.15	1948	2497-S	non-IMI
251	484	Phenol, 4-ethenyl-, acetate	C10H10O2	2628-16-2	0.017	32.728	6.371	1746	917	546	736	21.5	1211	1313-S	non-IMI
252	388	Hexanoic acid, 3-ethyl-, methyl ester	C9H18O2	32579-81-0	0.015	27.012	3.227	1536	861	680	752	17.88	1130	-	non-IMI
253	763	Propanoic acid, 2-methyl-, heptyl ester	C11H22O2	2349-13-5	0.008	48.945	3.227	795	486	616	785	10.7	1454	1247-S	non-IMI
254	315	Isobornyl formate	C11H18O2	1200-67-5	0.006	23.395	3.157	629	1065	700	771	4.12	1079	1233-S	non-IMI
Aldehydes
255	338	Nonanal	C9H18O	124-19-6	3.864	25.028	3.476	338333	720628	909	911	64.98	1102	1104-S	both
256	201	Octanal	C8H16O	124-13-0	3.68	17.912	3.299	322298	320071	786	788	46.53	1002	1003-S	both
257	415	2-Nonenal, (E)-	C9H16O	18829-56-6	1.932	28.878	4.1	169143	458823	912	922	45.12	1156	1162-S	both
258	265	2-Octenal, (E)-	C8H14O	2548-87-0	0.854	21.645	4.072	74740	224083	944	958	75.85	1055	1060-S	both
259	477	Decanal	C10H20O	112-31-2	0.58	32.145	3.582	50787	253623	934	935	65.68	1202	1206-S	both
260	400	2,6-Nonadienal, (E,Z)-	C9H14O	557-48-2	0.434	28.295	4.708	38019	157518	919	927	83.43	1148	1155-S	both
261	119	2,4-Hexadienal, (E,E)-	C6H8O	142-83-6	0.377	11.962	4.285	33021	49391	909	913	61.79	908	911-S	both
262	157	Benzaldehyde	C7H6O	100-52-7	0.198	14.878	5.71	17362	38153	940	942	69.59	955	962-S	both
263	209	2,4-Heptadienal, (E,E)-	C7H10O	4313-3-5	0.065	18.262	4.994	5676	11901	887	891	36.02	1007	1012-S	both
264	620	Undecanal	C11H22O	112-44-7	0.053	39.145	3.575	4658	27283	947	956	48.44	1304	1307-S	both
265	449	Cinnamaldehyde, (E)-	C9H8O	14371-10-9	0.051	30.279	0.087	4491	5470	861	899	32.96	1175	1270-S	both
266	239	Benzeneacetaldehyde	C8H8O	122-78-1	0.05	20.362	6.861	4340	8744	921	940	59.13	1037	1045-S	both
267	669	2-Undecenal	C11H20O	2463-77-6	0.028	42.762	4.069	2475	9395	883	891	36.91	1358	1367-S	both
268	107	2-Hexenal, (E)-	C6H10O	6728-26-3	0.026	11.145	2.566	2237	3361	816	914	42.63	893	854-S	both
269	227	4-Oxohex-2-enal	C6H8O2	20697-55-6	0.025	19.662	2.134	2207	2375	851	893	53.24	1026	957-S	both
270	470	2-Propenal, 3-phenyl-	C9H8O	104-55-2	0.022	31.562	0.305	1928	3128	838	879	22.22	1193	1274-S	both
271	484	2,4-Nonadienal, (E,E)-	C9H14O	5910-87-2	0.015	32.728	4.915	1353	2841	879	916	42.57	1211	1216-S	both
272	691	cis-4,5-Epoxy-(E)-2-decenal	C10H16O2	0-0-0	0.01	43.812	5.58	885	4312	787	852	27	1375	-	both
273	441	Benzaldehyde, 4-ethyl-	C9H10O	4748-78-1	0.009	29.928	6.392	756	2286	861	915	48.81	1171	1180-S	both
274	59	4-Pentenal, 2-methyl-	C6H10O	5187-71-3	0.008	6.478	2.206	668	2350	819	880	38.17	-	793-S	both
275	326	4-Nonenal, (E)-	C9H16O	2277-16-9	0.008	24.212	3.804	690	2632	875	889	47.51	1091	1105-S	both
276	710	Dodecanal	C12H24O	112-54-9	0.008	45.795	3.544	722	4111	877	920	27.66	1404	1409-S	both
277	103	2-Hexenal	C6H10O	505-57-7	0.006	10.678	2.561	504	4676	905	923	37.61	883	851-S	both
278	335	(Z,Z)-3,6-Nonadienal	C9H14O	21944-83-2	0.006	24.795	4.505	529	1993	755	878	29	1099	1100-S	both
279	358	2-Furanacetaldehyde, α-propyl-	C9H12O2	31681-26-2	0.006	26.078	5.028	484	964	657	775	17.74	1117	-	both
280	815	Tridecanal	C13H26O	10486-19-8	0.006	52.095	3.549	542	1514	846	869	10.09	1504	1513-S	both
281	514	1,4-Benzenedicarboxaldehyde	C8H6O2	623-27-8	0.005	34.129	3.526	447	881	772	864	39.33	1231	-	both
282	767	2-Dodecenal, (E)-	C12H22O	20407-84-5	0.005	49.295	4.019	469	1031	824	870	24.68	1460	1468-S	both
283	112	4-Heptenal, (Z)-	C7H12O	6728-31-0	0.003	11.262	3.211	304	1070	837	907	47.49	896	900-S	both
284	146	2-Heptenal, (E)-	C7H12O	18829-55-5	0.002	14.062	3.802	165	569	745	826	18.75	941	958-S	both
285	602	2,4-Decadienal, (E,E)-	C10H16O	25152-84-5	0.029	38.095	4.613	2816	8527	896	916	28.35	1289	1317-S	both
286	31	2-Pentenal, (E)-	C5H8O	1576-87-0	0.026	5.312	2.033	2551	6366	869	873	28.02	-	753-S	both
287	473	2,4-Nonadienal	C9H14O	6750-3-4	0.019	32.612	4.91	1816	2267	812	872	34.06	1209	1214-S	both
288	60	Hexanal	C6H12O	66-25-1	0.01	6.945	3.289	932	378	741	919	81.36	803	801-S	both
289	773	2-Decenal, (E)-	C10H18O	3913-81-3	0.005	49.295	4.029	459	640	748	824	12.1	1460	1263-S	both
290	688	trans-4,5-Epoxy-(E)-2-decenal	C10H16O2	0-0-0	0.003	43.345	5.752	292	709	716	813	10.81	1368	-	both
291	563	9,12-Octadecadienal	C18H32O	26537-70-2	0.001	36.345	4.142	118	374	688	791	11.51	1263	-	both
292	19	Butanal, 3-methyl-	C5H10O	590-86-3	1.374	4.028	1.088	136000	82337	727	742	29.5	-	652-S	both
293	521	Acetaldehyde diisoamyl acetal	C12H26O2	0-0-0	0.181	33.545	4.608	17872	63063	740	827	14.81	1223	-	both
294	534	Isophthalaldehyde	C8H6O2	626-19-7	0.006	34.129	3.472	554	934	732	812	35.38	1231	-	both
295	337	2,4-Octadienal, (E,E)-	C8H12O	30361-28-5	0.005	24.212	4.904	422	441	689	846	19.84	1091	1115-S	both
296	805	2-Dodecenal	C12H22O	4826-62-4	0.002	49.295	4.038	225	609	781	846	18.07	1460	1465-S	both
297	819	2-Tridecenal, (E)-	C13H24O	7069-41-2	0.003	49.295	3.999	303	707	770	841	13.76	1460	1571-S	both
298	659	9,12,15-Octadecatrienal	C18H30O	26537-71-3	0.002	39.145	4.28	217	740	747	822	15.38	1304	2045-S	both
299	594	2,4-Decadienal, (E,Z)-	C10H16O	25152-83-4	0.054	38.095	4.605	5414	17557	911	942	39.73	1289	1295-S	both
300	1054	10-Octadecenal	C18H34O	56554-92-8	0.004	85.228	1.418	442	568	497	547	10.36	-	1863-S	both
301	547	2-Decenal, (Z)-	C10H18O	2497-25-8	0.133	35.995	4.062	21752	91691	932	941	49.74	1258	1252-S	IMI
302	474	Benzaldehyde, 2-amino-	C7H7NO	529-23-7	0.036	32.495	2.398	5950	8318	875	877	69.31	1207	1222-S	IMI
303	479	9-Acetoxynonanal	C11H20O3	29541-97-7	0.03	32.728	5.811	4928	5225	695	706	16.94	1211	-	IMI
304	455	2,4-Dodecadienal, (E,E)-	C12H20O	21662-16-8	0.027	31.328	4.728	4357	1815	678	846	16.6	1191	1524-S	IMI
305	559	(Z)-3-Phenylacrylaldehyde	C9H8O	57194-69-1	0.011	36.462	1.441	1731	3618	864	913	35.24	1264	1219-S	IMI
306	461	9-Decenal	C10H18O	39770-05-3	0.008	31.678	4.112	1332	2597	776	818	13.58	1196	1200-S	IMI
307	410	2-Nonenal, (Z)-	C9H16O	60784-31-8	0.006	28.762	5.495	948	914	656	771	13.22	1155	1148-S	IMI
308	695	2-Octenal, 2-butyl-	C12H22O	13019-16-4	0.002	43.228	3.652	333	1336	819	876	35.38	1365	1378-S	IMI
309	712	2-Cyclopentene-1-butanal, γ,γ,2,3-tetramethyl-	C13H22O	60714-25-2	0.002	43.928	3.262	335	2000	725	780	30.83	1376	-	IMI
310	158	2-Heptenal, (Z)-	C7H12O	57266-86-1	0.57	14.762	3.731	95571	190950	921	941	38.87	952	958-S	IMI
311	630	2,6,6-Trimethylcyclohexa-1,4-dienecarbaldehyde	C10H14O	162376-82-1	0.038	39.378	5.981	6296	20573	772	785	15.46	1308	1109-S	IMI
312	787	Benzaldehyde, 2,5-dimethyl-	C9H10O	5779-94-2	0.001	49.178	1.414	151	984	738	823	12.24	1457	-	IMI
313	706	2,4-Undecadienal, (E,E)-	C11H18O	30361-29-6	0.007	43.812	5.571	1142	3856	754	811	5.2	1375	1430-S	IMI
314	474	1,3-Cyclohexadiene-1-carboxaldehyde, 2,6,6-trimethyl-	C10H14O	116-26-7	0.021	31.328	5.673	3533	1532	764	850	40.31	1191	1201-S	IMI
315	117	Methional	C4H8OS	3268-49-3	0.012	11.728	5.574	2082	1285	626	813	53.87	905	907-S	IMI
316	698	2-Undecenal, E-	C11H20O	53448-07-0	0.005	41.828	4.017	916	717	718	811	11.9	1344	1366-S	IMI
317	569	3-(2-Oxocyclohexyl)propionaldehyde	C9H14O2	2568-20-9	0.008	35.878	5.901	1182	617	654	758	5.68	1257	-	IMI
318	417	2-Cyclohexene-1-carboxaldehyde, 2,6,6-trimethyl-	C10H16O	432-24-6	0.007	28.062	5.377	951	2175	680	736	10.34	1145	1116-S	IMI
319	604	2,4-Decadienal	C10H16O	2363-88-4	0.032	38.095	4.605	2763	8926	897	922	37.26	1289	1317-S	non-IMI
320	529	4-Oxononanal	C9H16O2	0-0-0	0.004	34.712	6.599	340	895	716	854	44.76	1240	-	non-IMI
321	481	Benzaldehyde, 3,4-dimethyl-	C9H10O	5973-71-7	0.003	32.379	6.971	280	632	784	871	23.61	1206	1236-S	non-IMI
322	373	Nonanal, 3-(methylthio)-	C10H20OS	61837-76-1	0.002	26.778	5.774	183	547	608	728	25.31	1127	-	non-IMI
323	622	cis,cis,cis-7,10,13-Hexadecatrienal	C16H26O	56797-43-4	0.002	39.145	4.279	166	652	706	835	11.56	1304	-	non-IMI
324	715	2,2-Dimethylocta-3,4-dienal	C10H16O	590-71-6	0.002	46.145	4.333	168	530	705	755	6.74	1410	1107-S	non-IMI
325	37	4-Pentenal, 2-ethyl-	C7H12O	5204-80-8	0.072	5.662	1.93	7054	11989	848	858	46.71	-	1034-S	non-IMI
326	469	Benzaldehyde, 2,4-dimethyl-	C9H10O	15764-16-6	0.003	32.495	-0.008	279	415	791	848	24.51	1206	1182-S	non-IMI
327	255	4-Ethyl-2-hexynal	C8H12O	71932-97-3	0.037	19.545	4.852	3623	4855	788	818	10.75	1025	-	non-IMI
328	1	Acetaldehyde	C2H4O	75-07-0	0.076	2.045	0.118	7092	2639	802	936	28.08	-	401-S	non-IMI
329	499	2,6-Dimethylbenzaldehyde	C9H10O	1123-56-4	0.005	32.495	-0.003	438	375	678	923	13.54	1206	-	non-IMI
330	566	2-Isopropenyl-5-methylhex-4-enal	C10H16O	75697-98-2	0.004	36.345	5.159	416	460	627	771	17.37	1263	1193-S	non-IMI
331	768	Benzaldehyde, 3-ethyl-	C9H10O	34246-54-3	0.001	49.178	1.408	81	617	714	938	29.25	1457	1168-S	non-IMI
Alcohols
332	212	2-Hexen-1-ol, acetate, (Z)-	C8H14O2	56922-75-9	3.311	18.728	3.518	289980	576472	863	865	66.22	1014	1006-S	both
333	288	1-Octanol	C8H18O	111-87-5	0.895	22.578	3.263	78372	223688	919	921	36.77	1068	1070-S	both
334	181	1-Octen-3-ol	C8H16O	3391-86-4	0.456	16.395	2.885	39946	62169	880	898	67.51	978	980-S	both
335	433	1-Nonanol	C9H20O	143-08-8	0.276	29.812	3.363	24154	57730	899	936	26.26	1169	1173-S	both
336	226	Benzyl alcohol	C7H8O	100-51-6	0.134	19.779	6.314	11697	34449	918	919	53.5	1029	1036-S	both
337	281	2-Octen-1-ol, (Z)-	C8H16O	26001-58-1	0.066	22.345	3.65	5741	12004	903	905	30.22	1064	1067-S	both
338	225	1-Hexanol, 2-ethyl-	C8H18O	104-76-7	0.064	19.662	3.141	5590	15658	923	938	62.28	1027	1030-S	both
339	344	2-Hexen-1-ol, propanoate, (E)-	C9H16O2	53398-80-4	0.063	25.262	3.77	5499	20683	932	955	87.43	1105	1111-S	both
340	342	Phenylethyl Alcohol	C8H10O	60-12-8	0.042	25.145	6.812	3672	7193	895	909	71.77	1104	1116-S	both
341	171	1-Heptanol	C7H16O	111-70-6	0.021	15.695	3.204	1866	5042	880	886	45.98	967	970-S	both
342	285	2,7-Octadien-1-ol	C8H14O	23578-51-0	0.011	22.462	4.171	926	3411	775	788	11.57	1066	1071-S	both
343	334	3-Methyl-hepta-1,6-dien-3-ol	C8H14O	34780-69-3	0.009	24.678	4.767	830	797	651	731	32.58	1097	-	both
344	575	1-Decanol	C10H22O	112-30-1	0.006	36.812	3.401	498	2017	845	875	8.36	1270	1272-S	both
345	588	trans-2-Undecen-1-ol	C11H22O	75039-84-8	0.005	37.395	3.275	396	1665	743	790	9.49	1278	-	both
346	102	Cyclohexanol, 4-(1-methylethyl)-	C9H18O	4621-4-9	0.004	10.795	2.226	340	540	611	713	13.66	885	-	both
347	324	9-Oxabicyclo[6.1.0]nonan-4-ol	C8H14O2	69853-85-6	0.004	24.212	4.881	362	473	714	769	27.01	1091	-	both
348	404	3-Nonen-1-ol, (Z)-	C9H18O	10340-23-5	0.004	28.412	3.807	319	1206	829	872	15.56	1150	1156-S	both
349	521	1-Pentanol, 5-cyclopropylidene-	C8H14O	162377-97-1	0.002	34.362	4.237	210	586	663	737	9.19	1234	-	both
350	660	2-Octen-1-ol, (E)-	C8H16O	18409-17-1	0.002	42.062	6.033	166	560	631	743	11.1	1348	1067-S	both
351	94	1-Hexanol, 3-methyl-	C7H16O	13231-81-7	0.033	10.095	2.698	3220	13232	829	842	15	870	-	both
352	148	Cyclobutanol	C4H8O	2919-23-5	0.023	13.945	5.142	2296	3103	694	754	9.37	940	-	both
353	316	2-Furanmethanol, 5-ethenyltetrahydro-α,α,5-trimethyl-, cis-	C10H18O2	5989-33-3	0.022	23.628	4.001	2145	2778	750	805	35.5	1082	1074-S	both
354	734	3,4-Furandiol, tetrahydro-, trans-	C4H8O3	22554-74-1	0.021	47.545	0.736	2016	1109	700	871	50.06	1431	-	both
355	421	2-Nonen-1-ol, (E)-	C9H18O	31502-14-4	0.019	29.462	3.789	1857	778	763	818	7.64	1164	1169-S	both
356	79	1,2-Cyclopentanediol, 3-methyl-	C6H12O2	27583-37-5	0.011	9.045	4.786	1048	760	701	771	21.5	849	-	both
357	662	Eugenol	C10H12O2	97-53-0	0.007	41.712	6.622	716	1960	842	873	17.55	1343	1358-S	both
358	534	2,6-Heptadien-1-ol, 2,4-dimethyl-	C9H16O	80192-56-9	0.005	35.295	4.809	443	1269	667	773	28.31	1248	-	both
359	668	2-Decen-1-ol, (E)-	C10H20O	18409-18-2	0.004	42.062	6.093	377	961	686	746	9.26	1348	1257-S	both
360	786	1-Dodecanol	C12H26O	112-53-8	0.004	49.878	3.433	404	979	821	902	8.02	1469	1474-S	both
361	313	1-Hexanol, 5-methyl-2-(1-methylethyl)-	C10H22O	2051-33-4	0.003	23.512	1.771	327	761	678	834	4.83	1080	-	both
362	585	1-Nonen-3-ol	C9H18O	21964-44-3	0.003	37.395	3.313	317	1305	748	804	15.24	1278	1080-S	both
363	132	2-Penten-1-ol, acetate, (Z)-	C7H12O2	42125-10-0	0.006	12.078	3.073	597	1105	646	771	17.36	910	909-S	both
364	609	2-Decen-1-ol	C10H20O	22104-80-9	0.002	37.162	3.531	239	513	743	838	14	1275	-	both
365	450	2-Nonyn-1-ol	C9H16O	5921-73-3	0.008	29.112	4.134	770	1036	612	774	3.6	1159	1501-S	both
366	720	3-Octen-1-ol, (Z)-	C8H16O	20125-84-2	0.002	43.345	5.757	219	789	738	781	16.36	1368	1055-S	both
367	406	(S)-(+)-6-Methyl-1-octanol	C9H20O	110453-78-6	0.012	27.712	3.425	1147	2618	762	802	6.27	1140	1144-S	both
368	305	Act-7-yn-1-ol	C8H14O	871-91-0	0.01	22.462	4.164	910	3238	788	797	11.83	1066	1097-S	both
369	421	2-Nonanol	C9H20O	628-99-9	0.004	28.178	3.039	335	465	563	836	12.46	1146	1102-S	both
370	449	5-Hexen-3-ol, 2,2,4-trimethyl-	C9H18O	90676-50-9	0.004	29.345	2.801	415	501	586	767	8.29	1162	-	both
371	832	1-Undecanol	C11H24O	112-42-5	0.002	49.878	3.429	188	718	766	869	7.68	1469	1371-S	both
372	6	Oxiranemethanol, (R)-	C3H6O2	57044-25-4	1.225	2.395	3.861	123279	6824	758	863	26.65	-	-	both
373	154	(2S,3S)-(-)-3-Propyloxiranemethanol	C6H12O2	89321-71-1	0.024	13.945	5.176	2459	2871	756	784	37.72	940	-	both
374	175	2H-Pyranmethanol, tetrahydro-2,5-dimethyl-	C8H16O2	54004-46-5	0.007	15.345	4.274	704	999	704	759	18.52	962	-	both
375	656	2-Hexen-1-ol, 2-ethyl-	C8H16O	50639-00-4	0.005	42.062	6.082	502	1459	694	821	7.84	1348	996-S	both
376	562	2-Cyclohexen-1-ol, 1-butyl-	C10H18O	88116-46-5	0.016	36.462	4.74	2545	1475	691	751	29.02	1265	-	IMI
377	405	3,6-Nonadien-1-ol, (E,Z)-	C9H16O	56805-23-3	0.008	28.528	4.296	1313	1302	762	824	23.09	1151	1156-S	IMI
378	586	2-Nitrohept-2-en-1-ol	C7H13NO3	104313-51-1	0.007	37.278	4.215	1079	847	622	711	16.08	1277	-	IMI
379	313	trans-3-Caren-2-ol	C10H16O	0-0-0	0.006	24.562	4.215	1019	2707	758	803	8.94	1096	-	IMI
380	379	trans,cis-2,6-Nonadien-1-ol	C9H16O	28069-72-9	0.006	27.595	4.552	1041	2360	635	745	7.89	1138	1170-S	IMI
381	615	2-Undecanol	C11H24O	1653-30-1	0.005	38.795	3.142	836	910	715	891	11.43	1299	1304-S	IMI
382	955	Hexan-2,4-dione, enol	C6H10O2	0-0-0	0.005	58.745	3.92	857	1949	663	750	14.98	1617	-	IMI
383	540	(Z)-4-Decen-1-ol	C10H20O	57074-37-0	0.004	35.645	3.856	597	2198	847	903	9.56	1253	1257-S	IMI
384	557	10-Undecyn-1-ol	C11H20O	2774-84-7	0.003	36.345	4.119	499	1571	715	809	9.13	1263	-	IMI
385	899	Cyclopropanemethanol, α,2-dimethyl-2-(4-methyl-3-pentenyl)-, [1α(R*),2α]-	C12H22O	121959-70-4	0.003	54.662	4.066	433	765	654	737	11.12	1548	-	IMI
386	325	1-Hepten-4-ol	C7H14O	3521-91-3	0.002	25.145	6.126	351	1031	637	741	7.09	1104	-	IMI
387	715	1-Dodecen-3-ol	C12H24O	4048-42-4	0.002	44.162	3.273	397	908	694	774	17.38	1379	-	IMI
388	986	9-Heptadecanol	C17H36O	624-08-8	0.002	61.895	2.368	306	788	772	865	3.86	1673	-	IMI
389	336	4-Methyl-5-decanol	C11H24O	213547-15-0	0.02	24.095	4.515	3356	5739	748	772	27.95	1089	-	IMI
390	317	Bicyclo[2.2.1]heptan-2-ol, 1,7,7-trimethyl-, formate, endo-	C11H18O2	7492-41-3	0.018	23.395	3.159	3009	4155	747	811	15.23	1079	1226-S	IMI
391	573	2-Cyclohexen-1-ol, 3-bromo-	C6H9BrO	108585-64-4	0.006	36.462	4.728	1033	1316	660	706	12.67	1265	-	IMI
392	691	2-Butyl-2,7-octadien-1-ol	C12H22O	0-0-0	0.006	43.228	3.651	967	1080	728	808	19.47	1365	-	IMI
393	330	2-Decyn-1-ol	C10H18O	4117-14-0	0.004	23.862	4.906	611	1096	624	723	2.83	1086	-	IMI
394	347	1,7-Octadien-3-ol, 2,6-dimethyl-	C10H18O	22460-59-9	0.003	24.795	3.9	498	1479	677	760	6.16	1099	1095-S	IMI
395	442	4-Heptanol, 2,4-dimethyl-	C9H20O	19549-77-0	0.003	29.345	2.812	459	754	643	716	12.99	1162	-	IMI
396	503	3-Decyn-2-ol	C10H18O	69668-93-5	0.003	32.845	4.02	565	1203	743	819	13.61	1212	1101-S	IMI
397	601	2-Furanmethanol, tetrahydro-5-methyl-, trans-	C6H12O2	54774-28-6	0.002	37.862	4.621	391	678	661	846	6.85	1285	-	IMI
398	705	2,6-Octadien-1-ol, 3,7-dimethyl-, acetate, (Z)-	C12H20O2	141-12-8	0.002	43.812	4.378	349	702	761	842	13.2	1374	1365-S	IMI
399	717	3-Decen-1-ol, (Z)-	C10H20O	10340-22-4	0.002	44.395	3.801	313	1033	752	819	7	1383	1225-S	IMI
400	36	Cyclobut-1-enylmethanol	C5H8O	89182-08-1	0.121	5.312	1.984	19556	29392	880	882	30.29	-	-	IMI
401	239	3,5-Octadien-2-ol	C8H14O	69668-82-2	0.045	20.245	4.37	7227	3788	745	756	37.76	1035	1038-S	IMI
402	810	6-Methyl-hept-2-en-4-ol	C8H16O	83212-30-0	0.014	50.228	4.357	2279	4307	737	784	43.36	1475	-	IMI
403	440	2-Nonen-1-ol	C9H18O	22104-79-6	0.011	29.462	3.769	1773	1683	779	860	10.35	1164	1105-S	IMI
404	576	Bicyclo[3.3.1]nonan-1-ol	C9H16O	15158-56-2	0.01	36.462	4.771	1668	1330	676	762	13.37	1265	-	IMI
405	147	3-Ethyl-4-methylpentan-1-ol	C8H18O	38514-13-5	0.009	14.062	3.107	1494	2165	732	804	20.44	941	1023-S	IMI
406	441	2H-Pyran-3-ol, 6-ethenyltetrahydro-2,2,6-trimethyl-	C10H18O2	14049-11-7	0.009	29.462	4.806	1418	725	681	793	31.15	1165	1173-S	IMI
407	490	1,2-Cyclohexanediol, 3-methyl-6-(1-methylethyl)-, (1α,2β,3β,6α)-	C10H20O2	42962-93-6	0.006	32.378	4.003	1042	1360	644	727	10.88	1206	-	IMI
408	341	1,7-Octadiene-3,6-diol, 2,6-dimethyl-	C10H18O2	51276-33-6	0.005	24.795	3.762	806	2252	706	757	9.62	1099	1274-S	IMI
409	598	2H-Pyran-3-ol, 6-ethenyltetrahydro-2,2,6-trimethyl-, acetate, trans-	C12H20O3	56752-50-2	0.005	37.162	4.513	831	708	683	757	28.19	1275	1285-S	IMI
410	623	2-Decanol	C10H22O	1120-06-5	0.004	38.795	3.156	571	748	719	842	12.25	1299	1200-S	IMI
411	1017	3-Decen-2-ol, (Z)-	C10H20O	69668-91-3	0.002	66.095	3.606	295	840	740	847	3.52	1750	-	IMI
412	242	2-Butyn-1-ol, 4-methoxy-	C5H8O2	18857-03-9	0.188	19.195	1.418	31672	28505	649	668	5.57	1020	-	IMI
413	563	4a(2H)-Naphthalenol, octahydro-, trans-	C10H18O	1654-87-1	0.014	35.878	5.868	2380	1189	688	772	6.27	1257	-	IMI
414	418	3-Nonen-1-ol, (E)-	C9H18O	10339-61-4	0.011	28.412	3.797	1807	4316	859	886	10.33	1150	1143-S	IMI
415	1119	9-Decen-1-ol	C10H20O	13019-22-2	0.002	66.095	3.601	336	866	767	840	6.54	1750	1262-S	IMI
416	536	2-Butanol, 3-(2,2-dimethylpropoxy)-	C9H20O2	74793-66-1	0.037	34.478	4.927	5202	11438	773	784	17.64	1236	-	IMI
417	507	5-Decen-1-ol, acetate, (E)-	C12H22O2	38421-90-8	0.005	32.612	3.778	665	2716	747	810	5.23	1209	-	IMI
418	1159	1-Hexadecanol, 2-methyl-	C17H36O	2490-48-4	0.004	82.778	1.044	566	841	696	711	3.58	-	-	IMI
419	728	4-Hexen-1-ol, 5-methyl-2-(1-methylethenyl)-, acetate, (R)-	C12H20O2	20777-39-3	0.002	43.812	4.36	307	729	727	804	12.2	1374	1289-S	IMI
420	515	3-Octen-1-ol, acetate, (Z)-	C10H18O2	69668-83-3	0.014	31.678	3.765	1996	2751	746	797	9.81	1195	1195-S	IMI
421	315	Cyclohexanemethanol, 4-methylene-	C8H14O	1004-24-6	0.013	22.462	4.165	1895	6346	768	800	9.54	1066	-	IMI
422	82	1-Hexanol	C6H14O	111-27-3	0.012	9.862	3.762	1778	852	656	758	10.25	866	868-S	IMI
423	309	2-Heptanol, 5-ethyl-	C9H20O	19780-40-6	0.011	22.345	1.799	1583	1163	718	746	9.87	1064	-	IMI
424	157	1-hexanol, 6-[(phenylmethyl)amino]-	C13H21NO	0-0-0	0.008	14.412	3.029	1083	1012	617	740	11.82	947	-	IMI
425	678	Tetrahydrofuran-2-ol, 3,4-di[1-butenyl]-	C12H20O2	0-0-0	0.008	39.612	5.379	1196	5031	766	781	6.05	1311	-	IMI
426	532	2-Octen-1-ol	C8H16O	22104-78-5	0.007	32.612	3.744	1039	2915	739	800	7.39	1209	1066-S	IMI
427	154	Bicyclo[3.1.0]hexan-3-ol, 4-methyl-1-(1-methylethyl)-	C10H18O	513-23-5	0.001	14.178	2.324	87	632	657	737	4.57	943	1168-S	IMI
428	914	Z,Z-2,5-Pentadecadien-1-ol	C15H28O	139185-79-8	0.001	58.162	3.457	139	518	693	725	10.61	1607	-	IMI
429	967	3-Decen-2-ol, (E)-	C10H20O	69668-92-4	0.001	66.095	3.606	178	554	779	853	5.61	1750	-	IMI
430	74	3-Hexen-1-ol	C6H12O	544-12-7	23.199	9.045	2.476	203150	762983	840	900	48.39	848	855-S	non-IMI
431	58	Cyclopentanol, 2-methyl-, trans-	C6H12O	25144-04-1	15.733	6.829	1.86	1377754	559777	842	864	42.26	800	-	non-IMI
432	87	2-Hexen-1-ol, (E)-	C6H12O	928-95-0	1.03	9.745	2.501	90184	119139	788	826	33.76	863	862-S	non-IMI
433	271	2H-Pyran-2-methanol, tetrahydro-	C6H12O2	100-72-1	0.182	21.878	6.755	15960	32558	727	763	16.2	1058	992-S	non-IMI
434	42	1-Pentanol	C5H12O	71-41-0	0.142	5.662	1.769	12477	10271	778	849	27.02	-	765-S	non-IMI
435	585	cis/trans-2-methyl-3-tetrahydro-furanthiol	C5H10OS	0-0-0	0.052	37.278	0.533	4564	8525	686	814	39.52	1276	-	non-IMI
436	914	1-Propanol, 3-amino-	C3H9NO	156-87-6	0.007	61.195	0.033	599	1208	439	856	17.56	1660	-	non-IMI
437	747	1-Hexadecanol	C16H34O	36653-82-4	0.005	48.245	2.476	472	723	714	821	6.78	1443	1880-S	non-IMI
438	904	1-Pentanol, 4-amino-	C5H13NO	927-55-9	0.005	60.145	0.048	461	1047	382	736	7.6	1641	-	non-IMI
439	1035	1-Eicosanol	C20H42O	629-96-9	0.003	76.478	2.679	305	664	764	790	3.94	1952	2282-S	non-IMI
440	1049	Octacosanol	C28H58O	557-61-9	0.542	83.362	0.909	52973	15391	818	825	3.39	-	3118-S	non-IMI
441	447	α-Terpineol	C10H18O	98-55-5	0.04	31.212	4.429	3920	8649	896	909	35.88	1189	1189-S	non-IMI
442	1037	1,4-Butanediol	C4H10O2	110-63-4	0.013	81.612	2.093	1265	477	580	812	59.32	-	900-S	non-IMI
443	376	1-Heptanol, 6-methyl-	C8H18O	1653-40-3	0.009	27.012	3.292	907	2054	767	805	6.81	1130	-	non-IMI
444	312	Benzenemethanol, α,α-dimethyl-	C9H12O	617-94-7	0.007	23.395	5.784	647	527	714	797	48.37	1080	1090-S	non-IMI
445	1023	1-Heneicosanol	C21H44O	15594-90-8	0.004	78.695	2.797	426	684	734	790	3.23	1998	2380-S	non-IMI
446	605	2-Nonen-1-ol, (Z)-	C9H18O	41453-56-9	0.003	38.212	3.699	265	803	757	769	9.58	1290	-	non-IMI
447	369	cis-3-Methylcyclohexanol	C7H14O	5454-79-5	0.007	24.912	4.668	698	739	666	763	6.39	1101	964-S	non-IMI
448	23	Cyclopropyl carbinol	C4H8O	2516-33-8	0.001	4.028	0.197	60	439	650	842	29.12	-	652-S	non-IMI
449	246	2-Methyl-1-phenylbut-3-en-1-ol	C11H14O	25201-44-9	0.007	20.128	3.712	629	964	736	830	10.78	1033	-	non-IMI
450	345	(1,3-Dimethyl-2-methylene-cyclopentyl)-methanol	C9H16O	0-0-0	0.007	24.678	5.633	656	478	675	769	20.43	1098	-	non-IMI
451	501	2-Furanmethanol, tetrahydro-	C5H10O2	97-99-4	0.004	31.445	5.219	346	612	707	791	11.01	1193	885-S	non-IMI
452	402	Bicyclo[4.1.0]heptan-3-ol, 4,7,7-trimethyl-, (1α,3α,4α,6α)-	C10H18O	52486-23-4	0.002	27.362	3.269	154	391	580	723	7.2	1135	-	non-IMI
453	109	trans-2-Ethyl-2-hexen-1-ol	C8H16O	0-0-0	0.001	10.678	2.285	133	443	632	726	8.17	883	-	non-IMI
454	666	1-Pentanol, 5-(methylenecyclopropyl)-	C9H16O	0-0-0	0.001	39.145	4.257	119	382	682	773	7.05	1304	-	non-IMI
455	272	2-Hexyn-1-ol	C6H10O	764-60-3	0.004	20.828	5.125	406	846	637	807	11.14	1043	847-S	non-IMI
456	585	1-Octanol, 2,7-dimethyl-	C10H22O	15250-22-3	0.001	36.228	3.286	106	451	607	740	3.35	1261	-	non-IMI
457	356	3-Hepten-2-ol, (Z)-	C7H14O	67077-40-1	0.015	25.262	4.962	1462	3853	654	731	17.69	1106	-	non-IMI
458	469	4-Octyne-3,6-diol	C8H14O2	24434-07-9	0.01	31.095	5.689	1044	1207	572	705	5.47	1188	-	non-IMI
459	364	Ethyllinalool	C11H20O	0-0-0	0.007	25.845	3.04	675	578	588	737	9.15	1113	-	non-IMI
460	270	1,2,3,4,5-Cyclopentanepentol	C5H10O5	56772-25-9	0.003	20.828	3.289	256	864	690	760	6.65	1043	-	non-IMI
461	197	5-Methyl-1-heptanol	C8H18O	7212-53-5	0.002	16.512	1.773	248	725	649	852	2.95	980	-	non-IMI
Ketones
462	104	2-Heptanone	C7H14O	110-43-0	1.175	10.795	2.823	102891	116748	861	887	66.23	885	891-S	both
463	4	Acetone	C3H6O	67-64-1	0.322	2.278	6.476	28222	12315	834	853	51.09	-	487-S	both
464	188	5-Hepten-2-one, 6-methyl-	C8H14O	110-93-0	0.103	16.628	3.886	8978	22718	883	923	77.14	982	986-S	both
465	37	2-Hexanone	C6H12O	591-78-6	0.083	5.079	1.458	7269	6002	841	861	39.64	-	790-S	both
466	182	1-Octen-3-one	C8H14O	4312-99-6	0.026	16.045	3.625	2316	6420	899	932	78.88	973	979-S	both
467	318	2-Nonanone	C9H18O	821-55-6	0.026	23.979	3.682	2244	9271	900	945	65.26	1087	1092-S	both
468	916	γ-Dodecalactone	C12H22O2	2305-5-7	0.017	61.428	6.556	1501	3675	862	873	48.45	1666	1681-S	both
469	385	3-Nonen-2-one	C9H16O	14309-57-0	0.016	27.245	4.387	1428	2691	837	892	59.32	1133	1142-S	both
470	229	Cyclohexanone, 2,2,6-trimethyl-	C9H16O	2408-37-9	0.011	19.895	4.017	985	1046	823	939	84.7	1030	1036-S	both
471	603	2-Undecanone	C11H22O	112-12-9	0.005	38.095	3.655	416	909	783	897	38.12	1288	1294-S	both
472	538	2-Propanone, 1-cyclopropyl-	C6H10O	4160-75-2	0.004	35.062	4.81	328	460	620	850	31.48	1245	-	both
473	391	Bicyclo[2.2.1]heptan-2-one, 1,7,7-trimethyl-, (1S)-	C10H16O	464-48-2	0.003	27.595	5.323	219	555	697	825	28.53	1138	1145-S	both
474	462	Nona-3,5-dien-2-one	C9H14O	80387-31-1	0.003	31.095	5.098	255	1001	765	834	39.52	1188	-	both
475	706	2-Undecanone, 6,10-dimethyl-	C13H26O	1604-34-8	0.003	45.328	3.432	238	474	714	802	28.81	1397	1408-S	both
476	551	Ethanone, 1-(3,4-dimethylphenyl)-	C10H12O	3637-1-2	0.002	35.645	6.649	172	562	789	860	21.25	1254	-	both
477	812	1b,5,5,6a-Tetramethyl-octahydro-1-oxa-cyclopropa[a]inden-6-one	C13H20O2	0-0-0	0.002	51.862	4.081	142	665	680	741	15.24	1500	-	both
478	28	Methyl Isobutyl Ketone	C6H12O	108-10-1	0.159	5.079	1.438	15502	20206	885	925	64.8	-	735-S	both
479	379	trans-3-Nonen-2-one	C9H16O	18402-83-0	0.14	27.245	4.347	13728	38026	901	901	55.85	1133	1144-S	both
480	247	3-Octen-2-one, (E)-	C8H14O	18402-82-9	0.019	20.245	4.447	1842	487	754	842	61.7	1035	1035-S	both
481	177	2-Heptanone, 5-methyl-	C8H16O	18217-12-4	0.012	15.462	4.684	1152	616	655	734	38.87	964	971-S	both
482	389	1-(1,2-Dimethyl-cyclopent-2-enyl)-ethanone	C9H14O	70987-82-5	0.009	27.828	5.145	870	1440	807	818	32.47	1142	-	both
483	106	2-Hexanone, 5-methyl-	C7H14O	110-12-3	0.005	10.795	3.742	503	540	711	773	39.61	886	862-S	both
484	521	4-Penten-2-one, 4-methyl-	C6H10O	3744-2-3	0.004	35.062	4.787	435	569	656	911	24.62	1245	-	both
485	542	Ethanone, 1-(4-ethylphenyl)-	C10H12O	937-30-4	0.003	35.645	6.642	329	603	785	895	20.64	1254	1277-S	both
486	382	2-Butanone, 4-cyclopentylidene-	C9H14O	51004-21-8	0.002	27.362	5.2	204	489	664	756	21.15	1135	-	both
487	157	2-Heptanone, 6-methyl-	C8H16O	928-68-7	0.001	14.528	3.372	142	454	716	821	55.79	949	956-S	both
488	639	4-Hepten-3-one, 5-ethyl-2,4-dimethyl-	C11H20O	22319-29-5	0.001	39.845	4.009	141	446	740	769	26.62	1314	-	both
489	543	2,5-Hexanedione	C6H10O2	110-13-4	0.005	34.362	5.361	489	893	767	893	44.44	1235	921-S	both
490	648	3-Buten-2-one, 4-phenyl-	C10H10O	122-57-6	0.003	38.678	0.528	303	641	755	802	16.02	1296	-	both
491	570	Ethanone, 1-(2,4-dimethylphenyl)-	C10H12O	89-74-7	0.002	35.645	6.65	209	694	778	852	19.08	1254	1253-S	both
492	668	5-Undecen-4-one	C11H20O	56312-55-1	0.001	39.845	4.014	146	422	678	747	42.8	1314	-	both
493	174	3-Octanone, 4-methyl-	C9H18O	6137-15-1	0.003	14.645	0.179	278	387	623	727	9.33	950	-	both
494	730	2-Buten-1-one, 1-(2,6,6-trimethyl-1,3-cyclohexadien-1-yl)-, (E)-	C13H18O	23726-93-4	0.002	43.578	5.409	155	497	701	838	53.12	1371	1386-S	both
495	103	2-Hexanone, 4-methyl-	C7H14O	105-42-0	2.157	10.795	2.777	217063	268258	806	843	32.42	885	848-S	both
496	737	4-Methyl-5-nonanone	C10H20O	35900-26-6	0.077	47.778	4.058	7770	22609	705	777	9.14	1436	-	both
497	780	3-Buten-2-one, 4-(2,6,6-trimethyl-1-cyclohexen-1-yl)-	C13H20O	14901-07-6	0.016	49.878	5.34	1584	3162	876	884	43.55	1469	1491-S	both
498	635	3-Butylisobenzofuran-1(3H)-one	C12H14O2	6066-49-5	0.004	40.545	3.331	366	665	692	835	20.58	1325	1656-S	both
499	167	3-Octanone	C8H16O	106-68-3	0.605	16.628	3.274	98731	133313	776	839	34.86	982	986-S	IMI
500	252	Acetophenone	C8H8O	98-86-2	0.134	21.878	6.794	21892	46224	683	904	12.19	1059	1066-S	IMI
501	781	5,9-Undecadien-2-one, 6,10-dimethyl-	C13H22O	689-67-8	0.05	48.128	4.545	8083	22699	916	919	36.96	1441	1452-S	IMI
502	262	3-Methoxy-2-methyl-cyclohex-2-enone	C8H12O2	25112-91-8	0.036	22.345	6.622	5900	9415	678	717	12.54	1065	-	IMI
503	18	Ethanone, 1-cyclopropyl-	C5H8O	765-43-5	0.017	4.962	1.97	2786	2130	777	868	29.74	-	-	IMI
504	624	3-Hexanone, 2,2-dimethyl-	C8H16O	5405-79-8	0.015	39.262	4.444	2477	3020	696	778	9.71	1306	-	IMI
505	496	4-sec-Butoxy-2-butanone	C8H16O2	57545-63-8	0.012	33.545	5.988	1948	923	571	716	6.29	1223	-	IMI
506	442	1-(1,2,3-Trimethyl-cyclopent-2-enyl)-ethanone	C10H16O	70987-81-4	0.011	30.862	3.329	1867	2690	661	781	12.75	1184	1182-S	IMI
507	804	Tetrahydro[2,2']bifuranyl-5-one	C8H12O3	19680-00-3	0.011	49.062	4.163	1839	3592	754	825	45.08	1456	-	IMI
508	576	Ethanone, 1-(3-ethyloxiranyl)-	C6H10O2	17257-81-7	0.009	36.928	4.36	1458	3163	701	838	7.08	1272	809-S	IMI
509	757	3-Amino-2-oxazolidinone	C3H6N2O2	80-65-9	0.005	46.728	6.175	891	3399	696	803	15.21	1420	1105-S	IMI
510	349	2-Nonen-4-one	C9H16O	32064-72-5	0.004	26.312	4.346	572	1520	773	881	38.69	1120	1124-S	IMI
511	298	3,5-Octadien-2-one, (E,E)-	C8H12O	30086-02-3	0.003	23.979	5.279	501	857	690	826	17.86	1088	1073-S	IMI
512	579	2H-Pyran-2-one, tetrahydro-6-pentyl-	C10H18O2	705-86-2	0.003	37.045	2.149	443	1010	721	795	15.37	1273	1497-S	IMI
513	447	2-Decanone	C10H20O	693-54-9	0.002	31.095	3.703	295	1969	717	828	21.96	1187	1193-S	IMI
514	810	2H-Pyran-2-one, tetrahydro-6-(2-pentenyl)-, (Z)-	C10H16O2	25524-95-2	0.002	49.295	3.571	293	932	663	707	13.81	1460	1518-S	IMI
515	842	2-Tridecanone	C13H26O	593-08-8	0.001	51.162	3.587	232	1176	725	789	26.6	1489	1496-S	IMI
516	329	5-Nonen-2-one	C9H16O	27039-84-5	0.06	23.979	4.025	9991	18814	735	850	48.12	1087	-	IMI
517	770	5,9-Undecadien-2-one, 6,10-dimethyl-, (E)-	C13H22O	3796-70-1	0.029	48.128	4.55	4916	15701	896	899	43.33	1441	1453-S	IMI
518	497	5-Ethyl-3-nonen-6-one	C11H20O	0-0-0	0.027	32.728	5.811	4507	4781	688	788	11.53	1211	-	IMI
519	561	Cyclodecanone	C10H18O	1502-06-3	0.012	35.878	5.908	2011	1099	700	734	5.61	1257	1385-S	IMI
520	568	Acetaldehyde, butylhydrazone	C6H14N2	20607-72-1	0.011	36.228	4.961	1797	5682	666	734	14.64	1262	-	IMI
521	553	3-Buten-2-one, 4-(1-cyclopenten-1-yl)-, (E)-	C9H12O	110845-85-7	0.007	35.528	6.247	1225	1452	742	782	21.71	1252	-	IMI
522	700	2-Buten-1-one, 1-(2,6,6-trimethyl-1,3-cyclohexadien-1-yl)-	C13H18O	23696-85-7	0.005	43.578	5.416	858	687	749	849	46.54	1371	-	IMI
523	583	2H-Pyran-2-one, tetrahydro-6-octyl-	C13H24O2	7370-92-5	0.004	37.045	2.127	623	1016	610	759	5.63	1273	-	IMI
524	839	1,2,4-Cyclopentanetrione, 3-(2-pentenyl)-	C10H12O3	54644-27-8	0.003	52.095	6.644	517	1276	675	705	25.03	1505	1525-S	IMI
525	191	3-Heptanone, 5-methyl-	C8H16O	541-85-5	0.662	16.628	3.265	107455	126257	754	882	22.63	982	944-S	IMI
526	533	1(2H)-Naphthalenone, octahydro-, trans-	C10H16O	21370-71-8	0.017	34.595	6.206	2698	8043	707	712	13.62	1238	-	IMI
527	596	3-Buten-2-one, 4-phenyl-, (E)-	C10H10O	1896-62-4	0.012	37.162	0.334	1925	1749	690	841	16.31	1274	1330-S	IMI
528	934	6,6,7-Trimethyl-octane-2,5-dione	C11H20O2	0-0-0	0.005	58.745	3.914	820	2099	648	705	10.28	1617	-	IMI
529	326	3,5-Octadien-2-one	C8H12O	38284-27-4	0.004	23.979	5.298	579	1034	663	774	14.67	1088	1091-S	IMI
530	813	δ-Nonalactone	C9H16O2	3301-94-8	0.003	50.578	0.991	479	719	663	756	10.95	1479	1396-S	IMI
531	744	3-Buten-2-one, 4-(2,6,6-trimethyl-2-cyclohexen-1-yl)-	C13H20O	6901-97-9	0.002	46.262	4.965	304	768	731	810	13	1412	-	IMI
532	704	5-Hydroxycyclooctane-1,2-dione	C8H12O3	0-0-0	0.009	42.062	6.088	1446	1448	698	767	12.45	1348	-	IMI
533	150	3-Hepten-2-one, (E)-	C7H12O	5609-9-6	0.003	13.362	4.235	423	970	768	841	36.17	930	937-S	IMI
534	577	4-Heptanone, 3-ethyl-	C9H18O	1528-25-2	0.016	36.228	4.966	2263	5453	639	802	8.85	1262	-	IMI
535	911	2,5-Cyclohexadien-1-one, 4,4-dimethyl-3-phenyl-	C14H14O	55162-56-6	0.003	55.478	6.055	404	912	704	754	33.99	1562	-	IMI
536	136	3-Hepten-2-one, (Z)-	C7H12O	69668-88-8	0.012	13.362	4.25	1710	783	751	824	29.16	930	-	IMI
537	606	Cyclohexanone, 2-butyl-	C10H18O	1126-18-7	0.008	35.878	5.892	1097	667	673	768	13.87	1257	-	IMI
538	162	3-Heptanone, 2-methyl-	C8H16O	13019-20-0	0.002	14.645	0.23	271	625	643	727	6.04	950	-	IMI
539	618	Bicyclo[3.2.0]heptan-2-one, 6-hydroxy-5-methyl-6-vinyl-	C10H14O2	1005276-66-3	0.002	36.462	4.767	244	867	624	719	5.07	1265	-	IMI
540	743	5,9-Undecadien-2-one, 6,10-dimethyl-, (Z)-	C13H22O	3879-26-3	0.045	48.128	4.556	3904	13036	890	898	33.88	1441	1435-S	non-IMI
541	108	5-Hepten-2-one	C7H12O	6714-00-7	0.003	11.145	3.427	304	936	731	812	37.06	893	888-S	non-IMI
542	627	Bicyclo[3.1.0]hex-3-en-2-one, 5-(1-methylethyl)-	C9H12O	36262-12-1	0.003	39.378	6.006	277	1079	704	801	10.64	1308	1117-S	non-IMI
543	409	Cyclohexanone, 5-methyl-2-(1-methylethyl)-, cis-	C10H18O	491-07-6	0.002	28.412	4.373	145	850	812	911	35.96	1150	1164-S	non-IMI
544	728	3,3-Dimethyl-4-methylamino-butan-2-one	C7H15NO	123528-99-4	0.046	46.728	3.23	4535	1426	588	766	4.78	1419	-	non-IMI
545	337	3,5-Heptadien-2-one, 6-methyl-, (E)-	C8H12O	16647-04-4	0.008	24.678	5.653	795	651	699	876	12.99	1098	1103-S	non-IMI
546	511	4-Heptanone	C7H14O	123-19-3	0.007	34.478	4.983	637	554	680	763	8.74	1236	872-S	non-IMI
547	25	3-Buten-2-one, 3-methyl-	C5H8O	814-78-8	0.006	4.962	2.009	550	733	665	745	14.29	-	643-S	non-IMI
548	141	Hexahydro-1,3-benzodioxol-2-one	C7H10O3	4389-22-4	0.005	13.245	2.206	476	739	687	828	20.55	928	-	non-IMI
549	522	Thymoquinone	C10H12O2	490-91-5	0.004	34.945	6.088	391	1177	702	739	17.73	1243	1250-S	non-IMI
550	626	Bicyclo[3.3.1]non-6-ene-3,9-dione	C9H10O2	0-0-0	0.001	39.145	4.252	144	474	678	763	14.08	1304	-	non-IMI
551	315	Cyclohexanone, dimethylhydrazone	C8H16N2	10424-93-8	0.014	22.345	6.657	1347	1056	623	713	10.29	1065	-	non-IMI
552	624	3-Undecanone	C11H22O	2216-87-7	0.001	37.745	3.564	108	437	695	846	31.99	1283	1283-S	non-IMI
553	573	4-Cyclopentene-1,3-dione, 4-(3-methyl-2-butenyl)-	C10H12O2	58940-75-3	0.004	34.945	6.076	335	660	661	748	7.38	1243	-	non-IMI
554	1038	2-Piperidinone, N-[4-bromo-n-butyl]-	C9H16BrNO	195194-80-0	0.003	73.095	2.639	231	407	760	789	3.49	1884	-	non-IMI
555	601	2-Heptanone, 1-ethoxy-	C9H18O2	51149-70-3	0.002	36.228	5.015	175	388	571	707	14.9	1262	1068-S	non-IMI
556	849	Bicyclo[3.3.1]nonan-9-one, 1,2,4-trimethyl-3-nitro-, (2-endo,3-exo,4-exo)-(.+-.)-	C12H19NO3	129967-65-3	0.002	51.862	4.055	221	647	664	715	12.1	1500	-	non-IMI
557	9	Ethanone, 1-oxiranyl-	C4H6O2	4401-11-0	0.794	2.978	0.56	74248	72336	635	836	8.91	-	-	non-IMI
558	774	Cathinone	C9H11NO	71031-15-7	0.054	46.962	0.788	5056	504	526	858	10	1422	1335-S	non-IMI
559	427	L-Menthone	C10H18O	14073-97-3	0.007	28.412	4.333	694	836	719	891	29.51	1150	-	non-IMI
560	121	5-Hexen-2-one, 5-methyl-	C7H12O	3240-9-3	0.004	11.145	3.388	340	1032	735	786	34.83	893	-	non-IMI
561	516	2-Butanone, 3,4-epoxy-3-ethyl-	C6H10O2	17257-82-8	0.006	34.362	5.328	575	989	756	885	26.84	1235	-	non-IMI
562	257	9-Oxa-bicyclo[3.3.1]nona-3,6-dien-2-one	C8H8O2	75568-53-5	0.004	20.128	3.649	394	957	675	734	7.94	1033	-	non-IMI
Terpenes
563	752	cis-β-Farnesene	C15H24	28973-97-9	0.016	48.478	3.258	1389	3150	876	939	37.74	1447	1444-S	both
564	808	α-Farnesene	C15H24	502-61-4	0.015	51.745	3.453	1356	4661	884	897	54.86	1498	1508-S	both
565	305	1,5,5-Trimethyl-6-methylene-cyclohexene	C10H16	514-95-4	0.005	23.395	3.221	451	838	754	810	11.07	1079	1338-S	both
566	192	β-Myrcene	C10H16	123-35-3	0.004	16.862	2.325	330	805	710	860	29.21	985	991-S	both
567	757	(E)-β-Farnesene	C15H24	18794-84-8	0.016	48.478	3.265	1587	3325	887	899	44.27	1447	1457-S	both
568	180	β-Pinene	C10H16	127-91-3	0.006	15.928	2.175	581	806	621	653	11.03	970	979-S	both
569	775	trans-β-Ionone	C13H20O	79-77-6	0.016	49.878	5.357	1369	3348	877	918	48.94	1469	1486-S	both
570	489	1-Cyclohexene-1-carboxaldehyde, 2,6,6-trimethyl-	C10H16O	432-25-7	0.018	32.728	5.368	1558	5438	891	913	64.95	1211	1220-S	both
571	564	Neral	C10H16O	106-26-3	0.003	36.345	5.158	264	442	697	854	34.79	1263	1240-S	both
572	564	Citral	C10H16O	5392-40-5	0.002	36.345	5.152	184	535	763	866	38.81	1263	1273-S	both
573	329	Linalool	C10H18O	78-70-6	5.201	24.678	3.327	455407	807045	876	882	37.47	1097	1099-S	both
574	849	1,6,10-Dodecatrien-3-ol, 3,7,11-trimethyl-, (E)-	C15H26O	40716-66-3	1.285	55.012	3.938	112518	388152	919	927	28.02	1553	1564-S	both
575	541	2,6-Octadien-1-ol, 3,7-dimethyl-, (Z)-	C10H18O	106-25-2	0.006	35.178	4.418	531	2572	868	876	34.42	1246	1228-S	both
576	1099	trans-Farnesol	C15H26O	106-28-5	0.002	85.228	4.473	183	504	703	740	10.21	-	1722-S	both
577	817	1H-Benzocyclohepten-7-ol, 2,3,4,4a,5,6,7,8-octahydro-1,1,4a,7-tetramethyl-, cis-	C15H26O	6892-80-4	0.002	51.862	4.08	228	728	675	724	16.17	1500	1604-S	both
578	859	Nerolidol	C15H26O	142-50-7	0.002	55.012	6.204	196	398	643	762	8.71	1554	1544-S	both
579	889	Humulene	C15H24	6753-98-6	0.006	53.728	3.689	1020	2686	814	853	22.59	1532	1454-S	IMI
580	847	cis-α-Bisabolene	C15H24	29837-07-8	0.003	51.395	3.567	478	2126	868	906	41.14	1493	1504-S	IMI
581	129	trans-β-Ocimene	C10H16	3779-61-1	0.003	13.129	1.851	467	811	736	803	9.74	926	1049-S	IMI
582	782	Caryophyllene	C15H24	87-44-5	0.009	46.028	3.627	1555	1822	859	884	17.05	1408	1419-S	IMI
583	145	α-Pinene	C10H16	80-56-8	0.007	13.245	1.891	1173	1057	782	858	11.12	928	937-S	IMI
584	216	Limonene	C10H16	138-86-3	0.211	19.428	2.691	29544	56553	892	919	18.43	1023	1030-S	IMI
585	752	α-Ionone	C13H20O	127-41-3	0.005	46.262	4.961	889	863	722	761	10.91	1412	1426-S	IMI
586	769	α-Irone	C14H22O	79-69-6	0.003	46.262	5.018	488	661	745	811	11.93	1412	1526-S	IMI
587	903	1,6,10-Dodecatrien-3-ol, 3,7,11-trimethyl-	C15H26O	7212-44-4	3.878	55.012	3.943	632773	955632	872	873	17.52	1553	1563-S	IMI
588	449	α-Terpineol	C10H18O	98-55-5	0.061	31.212	4.388	9946	32460	917	932	54.97	1189	1189-S	IMI
589	989	α-Bisabolol	C15H26O	515-69-5	0.006	62.012	4.573	941	1737	820	877	35.71	1676	1684-S	IMI
590	1004	2,6,10-Dodecatrien-1-ol, 3,7,11-trimethyl-	C15H26O	4602-84-0	0.002	63.762	4.578	247	1092	762	877	25.39	1707	1714-S	IMI
591	972	2,6,10-Dodecatrien-1-ol, 3,7,11-trimethyl-, (Z,E)-	C15H26O	3790-71-4	0.001	62.478	4.553	191	689	726	840	14.93	1684	1697-S	IMI
592	614	p-Mentha-1(7),8(10)-dien-9-ol	C10H16O	29548-13-8	0.016	38.095	5.298	2583	1626	755	803	18.44	1289	-	IMI
593	222	D-Limonene	C10H16	5989-27-5	0.303	19.545	2.658	26517	68504	909	910	19.83	1025	1031-S	non-IMI
594	724	γ-Elemene	C15H24	29873-99-2	0.032	46.845	3.568	2794	1699	814	922	32.93	1421	1433-S	non-IMI
595	246	3-Carene	C10H16	13466-78-9	0.005	20.828	2.76	441	2175	854	908	12.68	1043	1011-S	non-IMI
596	281	β-Ocimene	C10H16	13877-91-3	0.006	20.828	2.774	568	2519	875	894	19.29	1043	1037-S	non-IMI
597	884	Azulene, 1,2,3,5,6,7,8,8a-octahydro-1,4-dimethyl-7-(1-methylethenyl)-, [1S-(1α,7α,8aβ)]-	C15H24	3691-11-0	0.003	53.262	4.203	284	911	745	795	5.71	1524	1505-S	non-IMI
598	785	5,9-Undecadien-2-one, 6,10-dimethyl-, (E)-	C13H22O	3796-70-1	0.033	48.128	4.57	3283	9632	895	898	43.32	1441	1453-S	non-IMI
599	557	2-Decenal, (Z)-	C10H18O	2497-25-8	0.083	35.995	4.086	7253	39658	924	931	45.32	1258	1252-S	non-IMI
600	461	3-Cyclohexene-1-methanol, α,α,4-trimethyl-, (R)-	C10H18O	7785-53-7	0.037	31.212	4.414	3250	8856	899	905	31.65	1189	-	non-IMI
601	469	Terpinen-4-ol	C10H18O	562-74-3	0.011	30.162	4.195	1038	829	670	742	14.97	1174	1177-S	non-IMI
Furanones
602	260	3(2H)-Furanone, 4-methoxy-2,5-dimethyl-	C7H10O3	4077-47-8	1.06	21.529	6.092	92848	146730	914	921	95.35	1053	1057-S	both
603	160	2(5H)-Furanone, 5-ethyl-	C6H8O2	2407-43-4	0.167	14.995	6.496	14637	28005	867	875	35.54	957	966-S	both
604	544	2(3H)-Furanone, 5-butyldihydro-	C8H14O2	104-50-7	0.011	35.295	1.143	982	2344	870	881	63.48	1247	1261-S	both
605	263	2(3H)-Furanone, 5-ethyldihydro-	C6H10O2	695-06-7	0.016	21.062	1.975	1565	1777	859	926	57.34	1046	1056-S	both
606	587	2(3H)-Furanone, dihydro-4,4-dimethyl-	C6H10O2	13861-97-7	0.002	36.228	4.977	200	414	614	725	15.84	1262	1006-S	both
607	907	2(4H)-Benzofuranone, 5,6,7,7a-tetrahydro-4,4,7a-trimethyl-, (R)-	C11H16O2	17092-92-1	0.005	52.445	2.409	893	940	730	804	53.55	1510	1532-S	IMI
608	713	2(3H)-Furanone, 5-(acetyloxy)dihydro-5-methyl-	C7H10O4	57681-51-3	0.003	45.912	4.393	248	719	673	766	8.47	1406	-	non-IMI
609	816	2(3H)-Benzofuranone, 3a,4,7,7a-tetrahydro-3a-methyl-	C9H12O2	78592-89-9	0.002	52.095	6.696	133	516	619	700	12.77	1505	-	non-IMI
Furans
610	193	Furan, 2-pentyl-	C9H14O	3777-69-3	0.571	16.978	2.789	50018	122108	876	929	73.56	987	993-S	both
611	32	Furan, 2-ethyl-	C6H8O	3208-16-0	0.01	4.495	0.808	840	1714	813	851	56.53	-	703-S	both
612	264	Furan, 2-(1-pentenyl)-, (Z)-	C9H12O	20992-60-3	0.015	20.128	3.699	1517	1082	723	801	45.23	1033	-	both
613	186	Furan, tetrahydro-2,2,4,4-tetramethyl-	C8H16O	3358-28-9	0.009	15.229	4.409	900	571	695	784	38.87	960	-	both
614	482	Benzofuran, 2,3-dihydro-	C8H8O	496-16-2	0.011	32.728	6.5	1801	1865	769	835	35.36	1211	1224-S	IMI
615	802	Furan, 2-butyltetrahydro-	C8H16O	1004-29-1	0.007	48.945	5.057	1062	1146	700	812	23.56	1454	1004-S	IMI
616	222	trans-2-(2-Pentenyl)furan	C9H12O	70424-14-5	0.429	17.445	3.23	72301	167554	655	859	22.95	995	1002-S	IMI
617	97	2-n-Butyl furan	C8H12O	4466-24-4	0.021	10.795	2.206	3549	4528	759	892	32.48	885	893-S	IMI
618	631	Tetrahydrofuran, 2-hexyl-	C10H20O	3208-32-0	0.003	37.045	3.546	370	1453	708	771	18.95	1273	-	IMI
619	804	Tetrahydrofuran, 2-propyl-	C7H14O	3208-22-8	0.002	48.945	5.081	258	656	574	769	6.76	1454	-	IMI
620	246	Furan, 2-(1-pentenyl)-, (E)-	C9H12O	20992-69-2	0.004	20.128	3.764	382	927	743	803	13.47	1033	1000-S	non-IMI
621	12	Furan, tetrahydro-2-methyl-	C5H10O	96-47-9	0.32	3.678	0.906	32179	36228	778	802	30.73	-	674-S	non-IMI
Alkenes
622	198	1,4-Hexadiene, 3-ethyl-	C8H14	2080-89-9	0.171	17.328	4.563	14998	36952	871	908	35.01	993	-	both
623	177	1-Hexene, 3,5-dimethyl-	C8H16	7423-69-0	0.031	15.812	3.316	2676	4843	814	857	31.12	969	700-S	both
624	459	1-Tetradecene	C14H28	1120-36-1	0.028	31.212	2.025	2475	7907	904	929	5.24	1188	1392-S	both
625	452	Undecane, 3-methylene-	C12H24	71138-64-2	0.026	30.745	2.066	2241	14155	888	892	17.3	1182	-	both
626	223	1,3-Hexadiene, 3-ethyl-2-methyl-	C9H16	61142-36-7	0.022	19.545	4.856	1918	4264	799	826	12.82	1025	1031-S	both
627	189	Nonane, 3-methylene-	C10H20	51655-64-2	0.014	16.628	1.715	1196	3836	862	920	47.89	981	-	both
628	294	1-Decene, 8-methyl-	C11H22	61142-79-8	0.01	22.928	1.774	898	2051	774	819	4.03	1072	1056-S	both
629	354	1H-Indene, 3-methyl-	C10H10	767-60-2	0.007	25.729	4.731	573	564	675	763	19.75	1112	1155-S	both
630	555	1H-Indene, 1-ethyl-2,3-dihydro-	C11H14	4830-99-3	0.005	36.228	0.573	435	568	696	815	25.52	1261	-	both
631	312	1-Phenyl-1-butene	C10H12	824-90-8	0.004	23.745	4.064	352	1018	786	848	11.37	1084	1080-S	both
632	142	2-Octene, 2,6-dimethyl-	C10H20	4057-42-5	0.003	13.828	1.536	268	475	710	846	5.16	937	-	both
633	602	2-Dodecene, (E)-	C12H24	7206-13-5	0.003	38.212	2.085	258	542	836	888	12.79	1290	1197-S	both
634	695	Tridecane, 3-methylene-	C14H28	19780-34-8	0.002	44.278	2.227	200	555	792	838	20.25	1381	1407-S	both
635	71	2,4-Dimethyl-1-heptene	C9H18	19549-87-2	0.017	8.345	1.063	1708	1129	651	906	16.8	832	836-S	both
636	385	1-Octene, 6-methyl-	C9H18	13151-10-5	0.009	27.712	3.441	919	2641	745	807	6.26	1140	853-S	both
637	261	1,3,6-Octatriene, 3,7-dimethyl-, (Z)-	C10H16	3338-55-4	0.007	20.828	2.774	668	2029	839	875	14.36	1043	1038-S	both
638	200	2-Hexene, 3,5,5-trimethyl-	C9H18	26456-76-8	0.032	15.812	3.341	3178	5347	785	820	16.08	969	985-S	both
639	220	1-Decene	C10H20	872-05-9	0.026	17.095	1.753	2553	5732	847	934	7.5	989	989-S	both
640	326	1-Octene, 3,7-dimethyl-	C10H20	4984-1-4	0.012	22.928	1.791	1168	5537	804	852	6.29	1072	-	both
641	507	3-Dodecene, (E)-	C12H24	7206-14-6	0.004	32.728	2.14	384	1556	840	883	3.91	1210	1185-S	both
642	886	1,6,10-Dodecatriene, 7,11-dimethyl-3-methylene-	C15H24	77129-48-7	0.006	55.012	5.417	579	690	752	811	10.41	1554	1458-S	both
643	151	(1S)-2,6,6-Trimethylbicyclo[3.1.1]hept-2-ene	C10H16	7785-26-4	0.005	13.245	1.832	504	537	795	855	11.17	928	937-S	both
644	534	Z,Z,Z-1,4,6,9-Nonadecatetraene	C19H32	0-0-0	0.004	34.362	4.216	335	901	710	735	21.87	1234	-	both
645	104	Styrene	C8H8	100-42-5	2.246	10.795	3.112	226019	285946	842	882	34.61	886	893-S	both
646	435	Undecane, 5-methylene-	C12H24	5698-48-6	0.004	29.462	2.005	410	929	796	869	12.81	1164	-	both
647	605	1,4-Hexadiene, 2,3-dimethyl-	C8H14	18669-52-8	0.003	38.678	3.387	348	499	697	862	10.23	1297	-	both
648	113	1-Ethyl-5-methylcyclopentene	C8H14	97797-57-4	0.013	12.895	4.107	2124	1511	792	879	24.48	923	-	IMI
649	453	2,3-Nonadiene	C9H16	22433-34-7	0.01	31.212	6.337	1625	1185	622	803	9.91	1190	-	IMI
650	293	Z-1,9-Hexadecadiene	C16H30	0-0-0	0.008	23.979	2.027	1266	1819	780	807	4.65	1087	-	IMI
651	934	(E)-1-Methyl-4-(6-methylhept-5-en-2-ylidene)cyclohex-1-ene	C15H24	53585-13-0	0.004	57.228	3.671	665	1277	751	822	18.74	1591	1533-S	IMI
652	363	3,5-Octadiene, 2,7-dimethyl-, (Z,Z)-	C10H18	28980-73-6	0.003	26.895	4.454	450	1381	770	796	8.8	1128	-	IMI
653	448	1,5,6,7-Tetramethylbicyclo[3.2.0]hepta-2,6-diene	C11H16	134329-46-7	0.003	31.095	4.117	429	2605	793	853	11.51	1187	1280-S	IMI
654	333	(E)-4,8-Dimethylnona-1,3,7-triene	C11H18	19945-61-0	0.002	25.612	2.878	368	1333	796	887	69.86	1110	1116-S	IMI
655	602	7-Tetradecene, (Z)-	C14H28	41446-60-0	0.002	38.212	2.09	319	1395	812	890	4.14	1290	1366-S	IMI
656	676	Megastigma-4,6(E),8(E)-triene	C13H20	51468-86-1	0.002	42.295	4.045	378	1506	845	884	22.13	1351	1329-S	IMI
657	714	Cyclohexene, 3-(3-methyl-1-butenyl)-, (E)-	C11H18	56030-49-0	0.002	43.928	5.721	291	968	743	781	8.74	1376	-	IMI
658	388	1H-Indene, 2,3-dihydro-4-methyl-	C10H12	824-22-6	0.014	27.012	4.689	2315	2686	842	861	8.73	1130	1141-S	IMI
659	594	1H-Indene, 1-ethylidene-	C11H10	2471-83-2	0.007	37.745	6.531	1250	3778	871	915	28.23	1284	1315-S	IMI
660	722	Cetene	C16H32	629-73-2	0.005	44.862	2.165	760	1443	871	921	7.82	1389	1592-S	IMI
661	443	Decane, 5-methyl-6-methylene-	C12H24	75029-95-7	0.004	29.462	2.006	752	1233	752	867	11.48	1164	-	IMI
662	567	4-Decene, 2,2-dimethyl-, (E)-	C12H24	55534-69-5	0.004	36.228	3.687	702	2427	757	804	7.24	1261	-	IMI
663	847	Cyclohexene, 3-(1,5-dimethyl-4-hexenyl)-6-methylene-, [S-(R*,S*)]-	C15H24	20307-83-9	0.002	52.678	3.666	359	687	755	851	28.05	1514	1524-S	IMI
664	339	2,6-Dimethyl-1,3,5,7-octatetraene, E,E-	C10H14	460-01-5	0.008	24.562	4.215	1252	3205	785	840	11.5	1096	1131-S	IMI
665	375	2,4,6-Octatriene, 2,6-dimethyl-, (E,E)-	C10H16	3016-19-1	0.006	26.545	3.151	958	2596	800	900	14.29	1123	1144-S	IMI
666	439	Tridecane, 7-methylene-	C14H28	19780-80-4	0.004	29.462	2.006	596	852	743	848	4.12	1164	-	IMI
667	569	5-Undecene, 9-methyl-, (Z)-	C12H24	74630-65-2	0.004	36.228	3.684	661	3122	756	794	6.23	1261	957-S	IMI
668	869	Cyclohexene, 4-[(1E)-1,5-dimethyl-1,4-hexadien-1-yl]-1-methyl-	C15H24	25532-79-0	0.004	53.728	3.686	728	2519	836	888	15.87	1532	1512-S	IMI
669	896	(Z)-1-Methyl-4-(6-methylhept-5-en-2-ylidene)cyclohex-1-ene	C15H24	13062-00-5	0.007	51.862	3.762	1223	1715	846	876	27.91	1500	1515-S	IMI
670	705	Megastigma-4,6(E),8(Z)-triene	C13H20	71186-24-8	0.005	42.295	4.051	904	1841	844	874	19.91	1351	1336-S	IMI
671	81	1,3,5,7-Cyclooctatetraene	C8H8	629-20-9	5.271	10.795	3.029	737392	504107	805	894	28.7	886	850-S	IMI
672	389	1-Pentadecene, 2-methyl-	C16H32	29833-69-0	0.019	27.012	3.221	2644	2282	725	809	3.88	1130	1587-S	IMI
673	826	2-Tridecene, (Z)-	C13H26	41446-59-7	0.01	49.878	3.435	1357	1909	780	819	4.2	1469	1302-S	IMI
674	310	2,4-Dodecadiene, (E,Z)-	C12H22	74685-27-1	0.008	23.045	6.418	1188	3157	687	742	7.21	1075	-	IMI
675	573	1,3-Methanopentalene, 1,2,3,5-tetrahydro-	C9H10	128600-88-4	0.003	36.228	0.646	361	925	720	865	12.85	1261	-	IMI
676	397	2,4,6-Octatriene, 2,6-dimethyl-, (E,Z)-	C10H16	7216-56-0	0.006	26.545	3.151	810	2195	805	869	11.46	1123	1131-S	IMI
677	289	2,4,6,8-Tetramethyl-1-undecene	C15H30	59920-26-2	0.004	21.645	1.162	539	1765	649	851	6.24	1054	-	IMI
678	144	3-Octene, 2,6-dimethyl-	C10H20	6874-28-8	0.003	13.828	1.536	401	590	737	834	7.44	937	908-S	IMI
679	88	1,3-cis,5-cis-Octatriene	C8H12	40087-62-5	0.001	10.445	1.93	125	957	641	913	28.98	878	879-S	IMI
680	296	2,4-Octadiene	C8H14	13643-08-8	0.016	23.045	6.408	1387	2757	745	831	26.47	1075	818-S	non-IMI
681	1039	1-Tetracosene	C24H48	10192-32-2	0.016	77.062	2.577	1413	808	778	817	5.13	1964	2394-S	non-IMI
682	176	Nonane, 5-methylene-	C10H20	6795-79-5	0.006	15.812	1.694	495	1592	833	879	19.26	969	-	non-IMI
683	1007	1-Tricosene	C23H46	18835-32-0	0.005	70.528	2.426	429	571	696	876	3.01	1834	2291-S	non-IMI
684	256	1,5-Heptadiene, 2,3,6-trimethyl-	C10H18	33501-88-1	0.004	21.178	3.993	312	721	772	797	22.69	1048	-	non-IMI
685	471	3-Dodecene, (Z)-	C12H24	7239-23-8	0.004	31.562	2.069	367	2063	854	907	7.97	1193	1185-S	non-IMI
686	986	Naphthacene, octadecahydro-	C18H30	64302-84-7	0.004	68.195	4.474	371	608	638	712	26.15	1790	-	non-IMI
687	1051	1-Hexacosene	C26H52	18835-33-1	0.004	79.045	2.738	314	841	770	830	3.02	-	2595-S	non-IMI
688	424	3-Undecene, 9-methyl-, (E)-	C12H24	74630-54-9	0.003	29.112	1.97	262	1248	835	867	6.36	1159	-	non-IMI
689	991	1H-Indene, 5-butyl-6-hexyloctahydro-	C19H36	55044-36-5	0.002	68.778	3.033	181	431	634	729	11.42	1800	-	non-IMI
690	164	trans-3-Decene	C10H20	19150-21-1	0.001	15.112	1.615	119	502	694	819	3.47	957	986-S	non-IMI
691	351	3-Nonene, (E)-	C9H18	20063-92-7	0.001	25.612	0.906	108	441	629	792	5.73	1110	886-S	non-IMI
692	266	cis-2,6-Dimethyl-2,6-octadiene	C10H18	2492-22-0	0.031	21.178	3.983	2990	3936	807	856	18.57	1048	-	non-IMI
693	1028	1-Docosene	C22H44	1599-67-3	0.016	79.978	2.634	1546	562	713	826	3.57	-	2194-S	non-IMI
694	1032	Nonacos-1-ene	C29H58	18835-35-3	0.013	80.795	2.711	1237	615	718	837	3.08	-	2885-S	non-IMI
695	455	5-Dodecene, (Z)-	C12H24	7206-28-2	0.008	31.562	2.085	813	1614	861	906	6.8	1193	1176-S	non-IMI
696	993	Heptacos-1-ene	C27H54	15306-27-1	0.006	72.162	2.571	634	491	697	789	3.65	1866	2693-S	non-IMI
697	140	Bicyclo[3.1.1]hept-2-ene, 3,6,6-trimethyl-	C10H16	4889-83-2	0.004	13.245	1.871	344	631	839	918	16.05	928	-	non-IMI
698	147	1-Octene, 3,3-dimethyl-	C10H20	74511-51-6	0.003	13.828	1.556	307	544	759	817	4.63	937	1151-S	non-IMI
699	766	Tetracyclo[5.3.0.0<2,6>.0<3,10>]deca-4,8-diene	C10H10	34324-40-8	0.003	48.945	0.965	311	473	682	761	12.7	1453	-	non-IMI
700	414	5-Undecene, 3-methyl-, (Z)-	C12H24	74630-64-1	0.002	29.112	1.985	204	860	803	852	8.31	1159	-	non-IMI
701	46	1-Octene	C8H16	111-66-0	0	6.362	0.906	46	436	708	867	9.66	-	789-S	non-IMI
702	482	1-Dodecene	C12H24	112-41-4	0.02	31.212	2.033	2014	10280	909	915	4.35	1189	1190-S	non-IMI
703	561	1-Undecene, 4-methyl-	C12H24	74630-39-0	0.015	35.528	1.793	1447	1543	768	834	4.04	1251	1085-S	non-IMI
704	287	2,6-Octadiene, 2,6-dimethyl-	C10H18	2792-39-4	0.013	21.178	3.987	1298	2395	748	816	13.77	1048	978-S	non-IMI
705	331	1,4-Heptadiene, 3-methyl-	C8H14	1603-01-6	0.007	23.045	6.462	688	1208	686	809	23.54	1075	-	non-IMI
706	737	2-Tridecene, (E)-	C13H26	41446-58-6	0.004	44.862	2.155	373	534	812	853	5.04	1389	1297-S	non-IMI
707	1060	3-Eicosene, (E)-	C20H40	74685-33-9	0.004	76.595	2.641	421	482	714	801	6.68	1955	-	non-IMI
708	453	1-Undecene, 9-methyl-	C12H24	74630-41-4	0.003	29.112	1.983	317	1662	861	899	11.59	1159	1152-S	non-IMI
709	487	3-Tridecene, (Z)-	C13H26	41446-53-1	0.003	31.445	2.156	330	480	694	827	4.72	1192	1284-S	non-IMI
710	583	Deltacyclene	C9H10	7785-10-6	0.003	36.228	0.617	258	690	745	882	10.66	1261	924-S	non-IMI
711	621	Bicyclo[4.4.1]undeca-1,3,5,7,9-pentaene	C11H10	2443-46-1	0.003	37.745	6.522	327	984	819	865	23.98	1284	-	non-IMI
712	644	1-Nonene, 4,6,8-trimethyl-	C12H24	54410-98-9	0.001	38.445	2.37	118	445	666	759	9.23	1293	-	non-IMI
713	308	3-Tetradecene, (Z)-	C14H28	41446-67-7	0.013	22.928	1.808	1170	3746	819	845	3.78	1072	1384-S	non-IMI
714	292	1,7-Nonadiene, 4,8-dimethyl-	C11H20	62108-28-5	0.012	21.995	2.211	1048	512	609	785	13.63	1059	-	non-IMI
715	313	2,5-Octadiene	C8H14	63216-69-3	0.01	23.045	6.462	941	1561	685	733	7.37	1075	-	non-IMI
716	245	Cyclohexene, 1-methyl-4-(1-methylethenyl)-, (S)-	C10H16	5989-54-8	0.287	19.428	2.668	26856	76869	914	927	22.79	1023	1029-S	non-IMI
717	1086	17-Pentatriacontene	C35H70	6971-40-0	0.014	76.595	2.599	1309	881	716	771	5.26	1955	-	non-IMI
718	1058	5-Eicosene, (E)-	C20H40	74685-30-6	0.008	72.512	2.6	723	717	756	812	4.27	1873	2286-S	non-IMI
719	1065	1-Nonadecene	C19H38	18435-45-5	0.007	74.028	2.62	658	1213	742	807	1.73	1902	1893-S	non-IMI
720	489	4-Dodecene	C12H24	2030-84-4	0.004	31.562	2.068	334	1355	838	900	6.51	1193	1187-S	non-IMI
721	591	1,6-Octadiene, 3,7-dimethyl-	C10H18	2436-90-0	0.003	36.345	4.07	322	431	637	733	5.37	1263	946-S	non-IMI
722	395	1-Nonene	C9H18	124-11-8	0.002	27.245	3.282	222	559	662	773	3.38	1133	889-S	non-IMI
723	269	1,3,7-Octatriene, 3,7-dimethyl-	C10H16	502-99-8	0.008	20.828	2.762	786	2475	865	907	31.99	1043	1048-S	non-IMI
724	824	Azulene, 1,2,3,3a,4,5,6,7-octahydro-1,4-dimethyl-7-(1-methylethenyl)-, [1R-(1α,3aβ,4α,7β)]-	C15H24	22567-17-5	0.004	53.262	4.199	360	968	793	841	4.73	1524	1473-S	non-IMI
Acids
725	187	Hexanoic acid	C6H12O2	142-62-1	0.561	16.745	3.267	49145	59803	771	786	29.41	984	990-S	both
726	440	Octanoic acid	C8H16O2	124-07-2	0.478	30.045	3.401	41896	53881	907	907	86.33	1172	1180-S	both
727	292	Heptanoic acid	C7H14O2	111-14-8	0.023	22.812	3.35	1984	4230	756	788	35.96	1071	1080-S	both
728	439	9-Oxononanoic acid	C9H16O3	2553-17-5	0.018	29.812	4.668	1552	597	582	729	6.48	1169	1483-S	both
729	429	2-Octenoic acid, cis-	C8H14O2	1577-96-4	0.011	29.462	3.767	1000	702	733	815	5.41	1164	-	both
730	719	2-Propenoic acid, 3-phenyl-	C9H8O2	621-82-9	0.01	46.378	0.416	890	1495	790	853	42.25	1412	1435-S	both
731	75	Butanoic acid, 2-methyl-	C5H10O2	116-53-0	0.009	8.812	2.265	809	2453	865	891	77.92	843	861-S	both
732	567	Nonanoic acid	C9H18O2	112-05-0	0.009	36.345	3.529	821	2245	859	902	73.09	1263	1273-S	both
733	1036	n-Hexadecanoic acid	C16H32O2	57-10-3	0.002	76.478	3.687	178	752	712	752	33.49	1953	1968-S	both
734	231	2-Hexenoic acid, (E)-	C6H10O2	13419-69-7	0.033	19.312	3.801	3256	7006	874	885	69.79	1022	-	both
735	8	Propanoic acid, 2-oxo-	C3H4O3	127-17-3	0.018	2.978	0.985	1727	1957	720	758	32.54	-	-	both
736	226	Pentanoic acid	C5H10O2	109-52-4	0.011	19.078	4.629	1076	413	688	761	20.13	1019	901-S	both
737	322	1-Cyclopentene-1-carboxylic acid	C6H8O2	1560-11-8	0.009	24.095	0.817	921	474	646	779	32.35	1088	-	both
738	438	Cyclopentaneundecanoic acid	C16H30O2	6053-49-2	0.006	30.628	4.885	630	393	670	729	21.8	1181	-	both
739	680	n-Decanoic acid	C10H20O2	334-48-5	0.001	42.878	3.545	75	430	716	819	44.09	1360	1372-S	both
740	242	Propanedioic acid, propyl-	C6H10O4	616-62-6	0.015	18.728	0.886	1454	1124	556	838	7.69	1013	-	both
741	90	Pentanoic acid, 4-methyl-	C6H12O2	646-07-1	0.011	9.512	3.821	1112	481	673	797	12.09	858	949-S	both
742	84	2,4-Dimethylpentanoic acid	C7H14O2	5868-33-7	0.007	9.045	2.088	731	2909	751	785	43.49	848	1027-S	both
743	756	trans-Cinnamic acid	C9H8O2	140-10-3	0.004	46.378	0.359	350	869	810	846	53.04	1412	1451-S	both
744	441	Cyclopropaneacetic acid, 2-hexyl-	C11H20O2	35936-15-3	0.002	28.762	5.554	146	381	594	725	7.63	1155	-	both
745	86	Pentanoic acid, 2-methyl-	C6H12O2	97-61-0	0.018	9.278	3.959	1674	1183	657	726	11.55	853	959-S	both
746	280	Butanoic acid, anhydride	C8H14O3	106-31-0	0.05	22.228	5.094	4377	9479	819	836	28.23	1063	-	both
747	615	Hexanoic acid, anhydride	C12H22O3	2051-49-2	0.003	38.562	4.539	224	583	688	729	11.58	1295	-	both
748	431	Undecanoic acid	C11H22O2	112-37-8	0.032	29.928	4.629	5294	2421	696	804	21.89	1171	1468-S	IMI
749	65	Hexanoic acid, 2-methyl-	C7H14O2	4536-23-6	0.03	9.162	1.989	4857	8753	715	748	23.34	850	1042-S	IMI
750	470	2-Octenoic acid, (E)-	C8H14O2	1871-67-6	0.024	32.262	4.038	3885	3375	756	801	30.33	1204	1227-S	IMI
751	338	Hexanoic acid, 2-ethyl-	C8H16O2	149-57-5	0.013	25.962	3.121	2164	5659	881	929	80.68	1115	1123-S	IMI
752	266	Propanoic acid, 3-(2-oxo-3-cyclohexen-1-yl)-	C9H12O3	120317-65-9	0.005	22.462	6.027	801	1649	675	763	19.56	1067	-	IMI
753	250	5-Methylhexanoic acid	C7H14O2	628-46-6	0.003	21.762	5.397	423	930	649	702	8.67	1057	1057-S	IMI
754	297	11-(2-Cyclopenten-1-yl)undecanoic acid, (+)-	C16H28O2	459-67-6	0.002	23.862	4.865	346	901	668	738	10.49	1086	2026-S	IMI
755	43	Butanoic acid	C4H8O2	107-92-6	0.292	6.245	1.832	48937	43295	824	902	59.54	-	802-S	IMI
756	849	Undecanoic acid, 2-methyl-	C12H24O2	24323-25-9	0.005	52.912	3.389	854	865	615	830	5.67	1518	1516-S	IMI
757	652	Benzenebutanoic acid, 3,4-dimethyl-γ-oxo-	C12H14O3	51036-98-7	0.004	40.545	3.186	648	1013	714	748	9.5	1325	-	IMI
758	474	cis-4-(Hydroxymethyl)cyclohexanecarboxylic acid	C8H14O3	73094-35-6	0.028	31.328	4.767	4492	1927	550	634	6.6	1191	-	IMI
759	295	Hex-4-enoic acid, ethyl ester (other isomer)	C8H14O2	0-0-0	0.011	22.462	6.007	1812	1966	666	729	12.38	1067	-	IMI
760	518	Oxalic acid, monoamide monohydrazide, N-tetrahydrofurfuryl-N''-(4-isopropylbenzylideno)-	C17H23N3O3	0-0-0	0.011	33.545	6.067	1866	921	549	603	6.68	1223	-	IMI
761	46	Propanoic acid, 2-(aminooxy)-	C3H7NO3	2786-22-3	0.008	6.012	2.955	1345	804	696	861	19.2	-	-	IMI
762	878	Pterin-6-carboxylic acid	C7H5N5O3	948-60-7	0.007	55.012	0.448	1135	997	590	598	25.89	1552	-	IMI
763	542	Dodecanoic acid, 3-hydroxy-	C12H24O3	1883-13-2	0.004	35.062	4.004	677	1013	680	709	10.96	1245	-	IMI
764	6	Propanedioic acid	C3H4O4	141-82-2	0.044	2.512	1.453	7338	5856	817	878	51.98	-	-	IMI
765	10	Acetic acid	C2H4O2	64-19-7	0.021	2.628	0.812	3497	14473	849	881	67.4	-	610-S	IMI
766	513	Octanoic acid, 2-methyl-	C9H18O2	3004-93-1	0.008	33.428	3.427	1347	1275	602	807	9.75	1221	-	IMI
767	346	1,3-Cyclopentanedicarboxylic acid	C7H10O4	0-0-0	0.006	24.095	0.769	937	1718	650	805	27.9	1088	-	IMI
768	1175	Tridecanoic acid	C13H26O2	638-53-9	0.003	76.362	3.731	429	1182	774	811	21.03	1950	1664-S	IMI
769	161	4-Methyl-2-oxovaleric acid	C6H10O3	816-66-0	0.002	13.828	3.703	307	773	653	808	18.23	938	-	IMI
770	733	Hexanoic acid, 3-hexenyl ester, (Z)-	C12H22O2	31501-11-8	0.009	43.928	3.674	1259	3002	886	933	63.3	1376	1380-S	IMI
771	1164	trans-13-Octadecenoic acid	C18H34O2	693-71-0	0.004	83.478	1.044	588	1890	735	749	5.78	-	2164-S	IMI
772	741	10,12-Octadecadiynoic acid	C18H28O2	7333-25-7	0.002	44.045	4.768	288	605	692	750	5.84	1378	-	IMI
773	312	2-Oxo-n-valeric acid	C5H8O3	1821-02-9	0.057	22.228	5.089	5600	13931	800	849	17.76	1063	-	non-IMI
774	302	Thioacetic acid	C2H4OS	507-09-5	0.019	21.645	5.384	1851	3726	650	889	18.97	1055	-	non-IMI
775	293	2-Acetylamino-3-hydroxy-propionic acid	C5H9NO4	0-0-0	0.009	21.295	4.17	874	503	553	718	9.08	1050	-	non-IMI
776	8	Acetic acid, [(aminocarbonyl)amino]oxo-	C3H4N2O4	585-05-7	0.003	2.745	1.418	302	440	769	961	50.48	-	-	non-IMI
777	922	Guanidineacetic acid	C3H7N3O2	352-97-6	0.002	56.062	4.149	206	648	661	801	8.72	1571	-	non-IMI
778	228	5-Hexenoic acid	C6H10O2	1577-22-6	0.046	19.078	4.609	4156	471	603	753	9.49	1019	-	non-IMI
779	459	Octanoic acid, 7-oxo-	C8H14O3	14112-98-2	0.015	30.628	6.6	1477	3196	693	703	8.87	1181	-	non-IMI
780	107	4-Oxopentanethioic acid	C5H8O2S	0-0-0	0.007	10.795	3.782	694	893	646	717	15.56	886	-	non-IMI
781	846	Pentanoic acid, 2-methyl-, anhydride	C12H22O3	63169-61-9	0.005	56.062	4.116	505	1298	713	810	14.61	1571	1348-S	non-IMI
Anhydrides
782	291	γ-Guanidinobutyric acid	C5H11N3O2	463-00-3	0.001	21.762	0.315	148	735	559	706	5.27	1055	-	IMI
783	694	Propanoic acid, 2-methyl-, anhydride	C8H14O3	97-72-3	0.014	43.228	4.653	2238	4172	842	942	54.56	1366	-	IMI
784	268	Acetohydroxamic acid	C2H5NO2	546-88-3	0.041	21.645	5.378	3626	8800	679	942	49.52	1055	-	non-IMI
785	448	4-Methyloctanoic acid	C9H18O2	54947-74-9	0.036	30.279	0.67	3157	738	627	739	14.26	1175	-	non-IMI
Alkynes
786	571	2-Methyl-1-nonene-3-yne	C10H16	70058-00-3	0.002	36.578	5.877	136	474	759	849	22.44	1267	-	both
787	630	3-Nonen-5-yne, 4-ethyl-	C11H18	74685-67-9	0.004	39.378	5.983	395	1379	705	757	9.06	1308	1321-S	both
788	677	1,11-Dodecadiyne	C12H18	20521-44-2	0.007	39.612	5.404	653	2240	773	797	5.78	1311	-	both
789	672	3-Nonen-5-yne, 4-ethyl-, (Z)-	C11H18	74744-26-6	0.004	39.378	5.994	343	1256	705	750	7.79	1308	-	both
790	622	2-Dodecen-4-yne, (E)-	C12H20	74744-38-0	0.008	39.612	5.392	782	3162	744	771	5.52	1311	-	both
791	358	1-Nonyne	C9H16	3452-9-3	0.018	24.212	4.885	2627	1102	697	755	12	1091	884-S	IMI
792	583	4-Decen-6-yne, (E)-	C10H16	13343-77-6	0.003	37.162	6.035	224	514	719	799	17.16	1275	-	non-IMI
793	1052	9-Eicosyne	C20H38	71899-38-2	0.002	79.045	3.27	177	444	638	724	2.49	-	-	non-IMI
794	396	3-Octyne, 7-methyl-	C9H16	37050-06-9	0.002	28.062	5.397	176	522	636	719	6.45	1145	-	non-IMI
795	292	4,6-Decadiyne	C10H14	16387-71-6	0.012	21.295	3.446	1170	1093	687	712	10.65	1050	-	non-IMI
796	1092	1-Octadecyne	C18H34	629-89-0	0.002	82.428	1.635	168	542	709	792	6.07	-	-	non-IMI
797	588	2-Pentadecen-4-yne, (Z)-	C15H26	74646-33-6	0.016	37.862	5.041	1591	4140	757	784	6.16	1285	-	non-IMI
Saturated alkanes
798	200	Decane	C10H22	124-18-5	0.358	17.678	1.512	31329	112324	921	931	44.41	998	1000-A	both
799	473	Dodecane	C12H26	112-40-3	0.189	31.912	1.816	16513	99358	918	918	16.06	1198	1200-A	both
800	9	Propane	C3H8	74-98-6	0.143	2.278	6.224	12528	5228	806	924	44.63	-	300-A	both
801	262	Decane, 3,7-dimethyl-	C12H26	17312-54-8	0.129	21.529	1.504	11311	42309	878	880	7.51	1052	1126-S	both
802	328	Undecane	C11H24	1120-21-4	0.129	24.678	1.653	11338	38128	904	910	13.87	1097	1100-A	both
803	437	Undecane, 3-methyl-	C12H26	1002-43-3	0.125	29.695	1.775	10982	62829	910	916	24.15	1167	1170-S	both
804	1021	Nonadecane	C19H40	629-92-5	0.119	73.912	2.18	10460	3228	889	909	10.92	1900	1900-A	both
805	1030	Heptadecane	C17H36	629-78-7	0.079	75.778	2.234	6899	2136	892	926	10.32	1938	1700-A	both
806	1085	Heptacosane	C27H56	593-49-7	0.077	84.528	0.987	6708	2858	839	854	6.19	-	2700-A	both
807	173	Nonane, 3-methyl-	C10H22	5911-4-6	0.068	15.812	1.413	5992	18632	913	918	31.42	968	971-S	both
808	60	Octane	C8H18	111-65-9	0.058	6.829	0.811	5088	6872	900	964	52.01	-	800-A	both
809	427	Undecane, 2,3-dimethyl-	C13H28	17312-77-5	0.035	29.345	1.754	3034	14539	899	914	14.96	1162	1251-S	both
810	79	Octane, 4-methyl-	C9H20	2216-34-4	0.031	9.512	1.047	2726	2763	844	903	20.45	857	863-S	both
811	279	Decane, 2-methyl-	C11H24	6975-98-0	0.024	22.228	1.59	2059	9624	892	902	16.55	1062	1064-S	both
812	322	Undecane, 4,7-dimethyl-	C13H28	17301-32-5	0.023	24.095	1.676	2038	4588	862	890	8.21	1088	-	both
813	360	Octane, 2,4,6-trimethyl-	C11H24	62016-37-9	0.023	26.312	1.668	2048	1394	831	885	8.95	1120	959-S	both
814	577	Hexadecane	C16H34	544-76-3	0.023	37.045	1.727	1987	7424	872	882	8.84	1273	1600-A	both
815	1063	Heptadecane, 2,6,10,15-tetramethyl-	C21H44	54833-48-6	0.023	81.962	2.29	2013	1015	842	859	7.18	-	1889-S	both
816	287	Decane, 3-methyl-	C11H24	13151-34-3	0.022	22.578	1.647	1969	7105	937	941	30.63	1067	1071-S	both
817	705	Tetradecane	C14H30	629-59-4	0.022	45.328	1.987	1916	10680	912	917	14.04	1396	1400-A	both
818	410	Undecane, 5-methyl-	C12H26	1632-70-8	0.021	28.645	1.734	1799	7118	883	893	14.31	1152	1156-S	both
819	244	Octane, 6-ethyl-2-methyl-	C11H24	62016-19-7	0.018	20.945	1.539	1544	2458	838	869	10.15	1044	-	both
820	113	Nonane	C9H20	111-84-2	0.016	11.495	1.203	1390	2763	905	943	47.77	900	900-A	both
821	230	Dodecane, 2,6,11-trimethyl-	C15H32	31295-56-4	0.015	20.128	1.523	1317	1084	791	851	8.4	1033	1275-S	both
822	681	Tridecane, 3-methyl-	C14H30	6418-41-3	0.013	43.462	1.921	1170	5585	901	909	34.03	1368	1371-S	both
823	419	Undecane, 4-methyl-	C12H26	2980-69-0	0.011	28.995	1.718	958	1912	878	916	24.4	1157	1160-S	both
824	966	Decane, 2,3,4-trimethyl-	C13H28	62238-15-7	0.011	66.328	2.128	990	1279	858	891	12.04	1754	1260-S	both
825	976	Octadecane, 2-methyl-	C19H40	1560-88-9	0.011	67.028	2.178	984	1766	822	861	6.9	1767	1863-S	both
826	1001	Heptadecane, 2,6-dimethyl-	C19H40	54105-67-8	0.01	69.945	2.165	888	670	770	831	5.11	1823	-	both
827	478	Octane, 2,3,6,7-tetramethyl-	C12H26	52670-34-5	0.008	32.262	1.867	738	852	658	839	7.55	1203	-	both
828	488	Undecane, 2,6-dimethyl-	C13H28	17301-23-4	0.008	32.728	1.74	697	2920	876	916	22.87	1210	1210-S	both
829	1009	Decane, 2,4,6-trimethyl-	C13H28	62108-27-4	0.008	71.228	2.188	689	1443	788	896	5.4	1848	1121-S	both
830	161	Octane, 4-ethyl-	C10H22	15869-86-0	0.007	15.112	1.398	595	746	743	834	8.53	957	952-S	both
831	565	Decane, 2,3,5,8-tetramethyl-	C14H30	192823-15-7	0.006	36.345	1.811	531	1126	804	859	12.41	1263	1318-S	both
832	907	Tridecane	C13H28	629-50-5	0.004	60.262	1.994	386	739	684	827	7.41	1644	1300-A	both
833	482	Undecane, 2,4-dimethyl-	C13H28	17312-80-0	0.003	32.495	1.743	253	776	789	862	7.89	1207	1208-S	both
834	663	Tridecane, 5-methyl-	C14H30	25117-31-1	0.003	42.295	1.885	284	1156	776	843	6.22	1351	1348-S	both
835	573	Undecane, 2,9-dimethyl-	C13H28	17301-26-7	0.002	36.695	1.857	149	807	762	899	11.34	1268	1233-S	both
836	610	Dodecane, 2,7,10-trimethyl-	C15H32	74645-98-0	0.002	38.445	1.731	144	828	823	889	9.05	1293	-	both
837	1099	n-Hexane	C6H14	110-54-3	0.463	2.745	0.324	45273	239547	719	843	31.61	-	600-A	both
838	17	Heptane	C7H16	142-82-5	0.079	4.145	0.5	7681	8350	903	950	64.28	-	700-A	both
839	327	Dodecane, 5-methyl-	C13H28	17453-93-9	0.017	24.095	1.69	1696	6438	869	881	9.42	1088	1255-S	both
840	34	Heptane, 3,4-dimethyl-	C9H20	922-28-1	0.013	5.778	0.708	1300	920	621	837	9.06	-	858-S	both
841	167	Nonane, 4-methyl-	C10H22	17301-94-9	0.009	15.112	1.412	873	779	755	845	8.93	957	961-S	both
842	477	Decane, 2,5,9-trimethyl-	C13H28	62108-22-9	0.008	32.728	1.755	817	3154	852	915	9.17	1210	1121-S	both
843	488	Undecane, 4,8-dimethyl-	C13H28	17301-33-6	0.005	33.312	1.782	501	849	769	861	4.98	1219	-	both
844	569	Dodecane, 3-methyl-	C13H28	17312-57-1	0.002	36.695	1.89	147	824	758	875	7.99	1268	1271-S	both
845	869	Pentadecane, 3-methyl-	C16H34	2882-96-4	0.002	55.828	2.071	163	638	764	835	7.69	1567	1570-S	both
846	936	Octane, 2,7-dimethyl-	C10H22	1072-16-8	0.001	64.695	2.088	135	429	788	840	8.25	1724	928-S	both
847	362	Nonane, 4,5-dimethyl-	C11H24	17302-23-7	0.235	24.678	1.662	23205	82539	893	898	11.94	1097	1046-S	both
848	17	Pentane, 2-methyl-	C6H14	107-83-5	0.23	3.678	0.926	22759	35490	787	818	21.73	-	570-S	both
849	399	Dodecane, 2,6,10-trimethyl-	C15H32	3891-98-3	0.02	26.545	1.729	1976	3713	859	887	6.51	1123	1366-S	both
850	574	Dodecane, 4-methyl-	C13H28	6117-97-1	0.004	35.878	1.859	390	1010	828	889	16.49	1256	1259-S	both
851	627	Undecane, 2-methyl-	C12H26	7045-71-8	0.004	37.978	1.723	365	647	812	892	6.43	1286	1164-S	both
852	322	2,6-Dimethyldecane	C12H26	13150-81-7	0.013	23.628	1.694	1152	862	750	876	7.11	1082	1112-S	both
853	374	Undecane, 2,8-dimethyl-	C13H28	17301-25-6	0.012	26.312	1.682	1056	798	755	861	4.62	1120	1220-S	both
854	167	Hexane, 2,3,5-trimethyl-	C9H20	1069-53-0	0.01	14.995	1.38	880	470	706	866	7.73	955	812-S	both
855	405	Decane, 3,8-dimethyl-	C12H26	17312-55-9	0.002	27.478	1.761	166	524	694	833	13.19	1136	1138-S	both
856	971	Decane, 2,9-dimethyl-	C12H26	1002-17-1	0.001	64.695	2.088	114	449	755	849	5.77	1724	1126-S	both
857	995	Decane, 5-propyl-	C13H28	17312-62-8	0.02	65.512	2.109	1864	2410	819	857	5.15	1739	1261-S	both
858	394	Decane, 2,3,5-trimethyl-	C13H28	62238-11-3	0.015	27.128	1.691	1409	2751	811	890	6.19	1131	1411-S	both
859	182	Heptane, 2,4,6-trimethyl-	C10H22	2613-61-8	0.009	14.995	1.372	866	790	728	837	5.87	955	870-S	both
860	511	Hexane, 3,3-dimethyl-	C8H18	563-16-6	0.008	33.312	1.715	784	868	779	874	10.6	1219	744-S	both
861	465	Octadecane, 6-methyl-	C19H40	10544-96-4	0.007	30.045	1.65	668	886	648	734	5.34	1172	1842-S	both
862	1001	Tridecane, 4-methyl-	C14H30	26730-12-1	0.005	66.328	2.119	512	1433	823	877	7.39	1754	1359-S	both
863	817	Nonane, 3-methyl-5-propyl-	C13H28	31081-18-2	0.002	49.178	1.866	217	1259	854	876	5.49	1457	-	both
864	279	Octane, 3,5-dimethyl-	C10H22	15869-93-9	0.324	21.529	1.496	32594	89435	852	891	3.23	1052	922-S	both
865	254	Nonane, 2-methyl-	C10H22	871-83-0	0.032	20.128	1.473	3191	798	667	726	3.1	1033	964-S	both
866	988	Dodecane, 5,8-diethyl-	C16H34	24251-86-3	0.023	76.129	2.174	2338	634	755	801	6.39	1945	1572-S	both
867	724	Butane	C4H10	106-97-8	0.012	46.728	6.175	1245	2841	715	821	18.17	1420	400-A	both
868	170	Decane, 2,5,6-trimethyl-	C13H28	62108-23-0	0.007	15.112	1.383	752	702	694	886	9.01	957	-	both
869	13	Hexane, 3-methyl-	C7H16	589-34-4	0.047	4.028	0.491	7593	4473	811	873	26.26	-	676-S	IMI
870	289	Nonane, 4-ethyl-5-methyl-	C12H26	1632-71-9	0.023	23.628	1.657	3777	1956	761	847	5.51	1082	1110-S	IMI
871	103	Hexane, 2,4-dimethyl-	C8H18	589-43-5	0.01	12.312	1.154	1599	1994	739	863	14.98	913	732-S	IMI
872	480	Undecane, 4,6-dimethyl-	C13H28	17312-82-2	0.005	32.728	1.734	756	4661	869	899	10.39	1210	1196-S	IMI
873	473	2,3-Dimethyldecane	C12H26	17312-44-6	0.003	32.495	1.73	415	1828	746	874	5.2	1207	-	IMI
874	668	Dodecane, 6-methyl-	C13H28	6044-71-9	0.002	42.062	1.883	399	1873	813	869	4.37	1347	1251-S	IMI
875	925	Heptane, 2,2,3,3,5,6,6-heptamethyl-	C14H30	7225-67-4	0.007	58.745	3.931	1215	2046	651	728	5.85	1617	-	IMI
876	315	Decane, 5,6-dimethyl-	C12H26	1636-43-7	0.024	23.628	1.644	3958	2255	793	867	8.64	1082	1128-S	IMI
877	691	Tridecane, 2-methyl-	C14H30	1560-96-9	0.006	42.995	1.907	1026	1680	755	874	5.31	1361	1364-S	IMI
878	579	10-Methylnonadecane	C20H42	56862-62-5	0.003	36.695	1.863	561	1336	785	865	7.78	1268	1934-S	IMI
879	699	Tridecane, 6-methyl-	C14H30	13287-21-3	0.003	42.062	1.877	442	1357	778	859	6.39	1347	1344-S	IMI
880	262	Nonane, 3,7-dimethyl-	C11H24	17302-32-8	0.027	21.178	1.59	3773	10448	865	883	9.73	1047	1038-S	IMI
881	687	Undecane, 6-ethyl-	C13H28	17312-60-6	0.003	42.062	1.899	391	1816	811	847	6.05	1347	1230-S	IMI
882	33	Heptane, 2,4-dimethyl-	C9H20	2213-23-2	0.028	5.778	0.707	4055	2230	774	852	9.05	-	821-S	IMI
883	814	Tetradecane, 3-methyl-	C15H32	18435-22-8	0.001	49.762	1.996	185	674	733	836	5.95	1467	1470-S	IMI
884	15	Butane, 2,2-dimethyl-	C6H14	75-83-2	0.106	3.678	0.945	9309	13424	781	809	16.31	-	537-S	non-IMI
885	1047	Octadecane	C18H38	593-45-3	0.097	78.695	2.245	8466	2333	846	882	6.56	1997	1800-A	non-IMI
886	1056	Undecane, 4-ethyl-	C13H28	17312-59-3	0.057	80.445	2.286	4973	1309	816	873	4.66	-	1242-S	non-IMI
887	218	Octane, 2,3,7-trimethyl-	C11H24	62016-34-6	0.032	19.195	1.468	2832	4439	840	879	8.79	1020	-	non-IMI
888	1019	Tetracosane	C24H50	646-31-1	0.025	72.978	2.178	2180	2005	858	892	7.09	1882	2400-A	non-IMI
889	266	Decane, 5-methyl-	C11H24	13151-35-4	0.018	21.645	1.592	1592	6722	895	904	28.76	1054	1057-S	non-IMI
890	402	Decane, 4-ethyl-	C12H26	1636-44-8	0.017	28.178	1.708	1529	8190	753	901	11.47	1146	1141-S	non-IMI
891	255	Octane, 5-ethyl-2-methyl-	C11H24	62016-18-6	0.014	21.178	1.592	1184	2302	844	907	11.94	1047	-	non-IMI
892	169	Octane, 3-ethyl-	C10H22	5881-17-4	0.013	15.462	1.422	1139	2492	822	894	17.93	963	965-S	non-IMI
893	959	Pentadecane, 7-methyl-	C16H34	6165-40-8	0.011	65.629	2.106	960	2324	846	874	10.1	1741	1541-S	non-IMI
894	1105	Eicosane, 7-hexyl-	C26H54	55333-99-8	0.009	85.695	1.278	800	596	687	766	5.63	-	-	non-IMI
895	963	Tetradecane, 4-ethyl-	C16H34	55045-14-2	0.008	65.978	2.122	667	1425	760	836	7.68	1748	-	non-IMI
896	970	Heptadecane, 2-methyl-	C18H38	1560-89-0	0.007	66.678	2.116	647	1390	848	868	7.38	1761	1765-S	non-IMI
897	1027	Eicosane, 2-methyl-	C21H44	1560-84-5	0.007	75.428	2.224	651	898	807	858	7.9	1931	2063-S	non-IMI
898	763	Heptadecane, 2,6,10,14-tetramethyl-	C21H44	18344-37-1	0.006	49.178	1.876	493	1240	834	876	8.22	1457	1872-S	non-IMI
899	374	Decane, 2,3,8-trimethyl-	C13H28	62238-14-6	0.005	26.895	1.747	442	1842	807	857	6.38	1128	-	non-IMI
900	498	Decane, 2,4-dimethyl-	C12H26	2801-84-5	0.003	33.312	1.757	299	1000	784	877	4.6	1219	1106-S	non-IMI
901	910	Undecane, 3,7-dimethyl-	C13H28	17301-29-0	0.002	60.495	2.05	133	614	767	876	7.33	1648	1222-S	non-IMI
902	948	Hexadecane, 3-methyl-	C17H36	6418-43-5	0.002	64.695	2.061	201	634	810	863	6.46	1724	1671-S	non-IMI
903	999	Heneicosane	C21H44	629-94-7	0.112	73.912	2.191	10961	2754	834	869	6.78	1900	2100-A	non-IMI
904	233	Heptane, 3,5-dimethyl-	C9H20	926-82-9	0.016	19.428	1.576	1605	2967	772	835	12.6	1023	833-S	non-IMI
905	172	Decane, 4-methyl-	C11H24	2847-72-5	0.008	15.462	1.422	813	2067	807	887	10.15	963	1060-S	non-IMI
906	559	Dodecane, 2-methyl-	C13H28	1560-97-0	0.007	36.345	1.826	680	1063	781	861	4.74	1263	1264-S	non-IMI
907	305	Decane, 2,6,8-trimethyl-	C13H28	62108-26-3	0.006	23.045	1.615	606	1081	752	866	13.21	1074	1104-S	non-IMI
908	486	Undecane, 5,7-dimethyl-	C13H28	17312-83-3	0.004	33.078	1.771	372	554	729	884	5.38	1215	1190-S	non-IMI
909	554	Decane, 3,6-dimethyl-	C12H26	17312-53-7	0.004	36.112	1.77	419	960	804	859	7.96	1259	-	non-IMI
910	953	Undecane, 3,8-dimethyl-	C13H28	17301-30-3	0.003	66.678	2.129	265	893	766	870	5.36	1761	-	non-IMI
911	248	Nonane, 2,6-dimethyl-	C11H24	17302-28-2	0.07	19.195	1.485	6901	9399	876	892	11.41	1020	1018-S	non-IMI
912	1069	Nonadecane, 2-methyl-	C20H42	1560-86-7	0.053	77.762	2.256	5237	1065	812	870	4.78	1978	1962-S	non-IMI
913	1039	Octadecane, 2,6-dimethyl-	C20H42	75163-97-2	0.019	72.978	2.188	1881	1012	763	784	1.07	1882	-	non-IMI
914	159	Octane, 2,6-dimethyl-	C10H22	2051-30-1	0.014	13.712	1.318	1425	1558	781	825	5.21	935	933-S	non-IMI
915	1027	Heptadecane, 8-methyl-	C18H38	13287-23-5	0.013	70.762	2.183	1263	1633	816	829	1.68	1839	1738-S	non-IMI
916	404	Decane, 2,3,6-trimethyl-	C13H28	62238-12-4	0.01	26.895	1.735	987	2999	815	895	9.16	1128	-	non-IMI
917	1009	Hexadecane, 2,6,10,14-tetramethyl-	C20H42	638-36-8	0.009	67.612	2.107	925	479	715	799	2.74	1778	1795-S	non-IMI
918	807	2,6,10-Trimethyltridecane	C16H34	3891-99-4	0.006	49.178	1.877	582	1669	803	877	6.07	1457	1449-S	non-IMI
919	1006	Heptadecane, 3-methyl-	C18H38	6418-44-6	0.003	67.028	2.185	318	839	816	844	5.45	1767	1769-S	non-IMI
920	997	Pentadecane, 2,6,10-trimethyl-	C18H38	3892-00-0	0.002	65.978	2.128	211	561	714	782	1.64	1748	1633-S	non-IMI
921	999	Heptadecane, 4-methyl-	C18H38	26429-11-8	0.002	66.328	2.119	181	533	749	819	4.81	1754	1758-S	non-IMI
922	1051	Nonadecane, 9-methyl-	C20H42	13287-24-6	0.038	75.662	2.267	3445	1774	841	847	2.07	1936	1936-S	non-IMI
923	385	Decane, 2,6,7-trimethyl-	C13H28	62108-25-2	0.013	26.545	1.731	1177	1334	814	871	7.58	1123	-	non-IMI
924	1027	Octadecane, 5-methyl-	C19H40	25117-35-5	0.008	71.228	2.201	727	895	774	799	2.28	1848	1854-S	non-IMI
925	977	Heptadecane, 7-methyl-	C18H38	20959-33-5	0.007	65.629	2.126	656	1350	786	817	4.27	1741	1740-S	non-IMI
926	801	3-Ethyl-2,6,10-trimethylundecane	C16H34	0-0-0	0.004	49.178	1.894	396	1598	842	876	7.08	1457	-	non-IMI
927	957	Dodecane, 4,6-dimethyl-	C14H30	61141-72-8	0.003	63.178	2.139	303	978	753	842	4.53	1696	1325-S	non-IMI
928	856	Pentadecane	C15H32	629-62-9	0.02	51.628	2.024	1828	12457	917	922	11.73	1496	1500-A	non-IMI
929	37	Hexane, 3-ethyl-	C8H18	619-99-8	0.018	5.895	0.709	1636	936	720	868	9.22	-	772-S	non-IMI
930	324	Hexane, 2,3,4-trimethyl-	C9H20	921-47-1	0.015	23.628	1.67	1377	971	778	835	5.09	1082	849-S	non-IMI
931	944	Tetradecane, 5-methyl-	C15H32	25117-32-2	0.002	60.495	2.033	231	700	728	816	5.81	1648	1453-S	non-IMI
932	288	Octane, 3,3-dimethyl-	C10H22	4110-44-5	0.064	21.878	1.516	6443	30598	849	866	2.34	1057	932-S	non-IMI
933	913	Hexadecane, 7-methyl-	C17H36	26730-20-1	0.007	65.629	2.097	723	1058	743	848	4.76	1741	1641-S	non-IMI
Aromatic compounds
934	302	Benzene, 1-ethenyl-4-ethyl-	C10H12	3452-7-7	0.043	23.278	4.223	3781	10236	899	907	15.88	1078	-	both
935	315	Benzene, 4-ethenyl-1,2-dimethyl-	C10H12	27831-13-6	0.028	23.979	4.18	2440	7231	787	868	33.47	1087	-	both
936	799	Naphthalene, 1,2,4a,5,6,8a-hexahydro-4,7-dimethyl-1-(1-methylethyl)-, (1α,4aα,8aα)-	C15H24	31983-22-9	0.02	51.162	3.877	1776	3367	883	906	17.82	1489	1496-S	both
937	365	Benzene, 1,4-diethenyl-	C10H10	105-06-6	0.017	26.312	4.953	1522	2521	910	928	25.32	1120	-	both
938	159	Benzene, 1-ethyl-4-methyl-	C9H12	622-96-8	0.009	14.878	3.071	748	809	800	926	31.97	954	954-S	both
939	82	Ethylbenzene	C8H10	100-41-4	0.005	9.395	2.364	458	1486	793	889	45.79	855	855-S	both
940	598	Naphthalene, 1-methyl-	C11H10	90-12-0	0.003	37.745	6.468	234	901	867	905	35.14	1284	1307-S	both
941	656	Naphthalene, 1,2-dihydro-1,1,6-trimethyl-	C13H16	30364-38-6	0.002	41.712	5.196	196	475	791	881	21.44	1343	1354-S	both
942	349	Benzene, 1,3-diethenyl-	C10H10	108-57-6	0.029	25.378	4.864	2808	3602	894	908	15.14	1107	1116-S	both
943	595	Naphthalene, 2-methyl-	C11H10	91-57-6	0.002	37.745	6.55	200	791	831	900	32.15	1284	1297-S	both
944	661	Benzene, 2-(1,3-butadienyl)-1,3,5-trimethyl-	C13H16	5732-00-3	0.002	41.712	5.171	214	532	816	920	43.36	1343	-	both
945	251	p-Cymene	C10H14	99-87-6	0.062	19.195	3.295	6167	8710	856	922	39.86	1020	1025-S	both
946	454	Benzene, (3-methyl-2-butenyl)-	C11H14	4489-84-3	0.013	29.112	4.201	1255	1750	692	714	17.41	1160	1318-S	both
947	169	Benzene, propyl-	C9H12	103-65-1	0.009	14.412	3.011	846	814	767	942	45.18	947	953-S	both
948	335	Benzene, 1-ethyl-2,3-dimethyl-	C10H14	933-98-2	0.004	23.278	3.742	371	939	662	893	12.82	1077	1090-S	both
949	312	Benzene, 1-ethenyl-3-ethyl-	C10H12	7525-62-4	0.039	23.278	4.252	3586	9121	907	917	22.24	1078	-	both
950	165	Benzene, 1-ethyl-3-methyl-	C9H12	620-14-4	0.006	14.878	3.118	550	788	792	873	27.37	954	957-S	both
951	621	Benzene, (1-ethyl-1-propenyl)-	C11H14	4701-36-4	0.002	37.745	0.157	201	535	657	747	15.23	1283	-	both
952	334	Benzene, 1,2,4,5-tetramethyl-	C10H14	95-93-2	0.042	25.729	4.064	6827	18331	910	912	15.34	1112	1115-S	IMI
953	465	Benzene, 1-ethyl-4-(1-methylethyl)-	C11H16	4218-48-8	0.025	31.912	4.274	4077	1278	725	801	13.34	1199	1096-S	IMI
954	235	Benzene, 2-ethyl-1,4-dimethyl-	C10H14	1758-88-9	0.023	21.412	3.551	3776	2548	831	870	11.45	1051	1076-S	IMI
955	283	Benzene, 1-ethyl-2,4-dimethyl-	C10H14	874-41-9	0.015	23.278	3.811	2513	6769	805	904	11.44	1077	1075-S	IMI
956	350	1,2-Divinylbenzene	C10H10	91-14-5	0.014	26.312	4.947	2267	3963	865	888	14.17	1120	1130-S	IMI
957	272	Benzene, 1-methyl-3-(1-methylethyl)-	C10H14	535-77-3	0.012	22.812	3.762	1966	3346	807	839	17.86	1071	1022-S	IMI
958	223	Benzene, 1-methyl-2-propyl-	C10H14	1074-17-5	0.009	20.945	3.427	1510	1904	709	748	26.7	1045	1051-S	IMI
959	825	Benzene, 1-(1,5-dimethyl-4-hexenyl)-4-methyl-	C15H22	644-30-4	0.007	50.112	4.01	1207	4013	891	937	79.87	1473	1483-S	IMI
960	698	Naphthalene, 2-ethenyl-	C12H10	827-54-3	0.005	43.462	0.117	858	947	725	902	36.24	1368	1407-S	IMI
961	570	Benzene, 1,3-dimethyl-5-(1-methylethyl)-	C11H16	4706-90-5	0.003	36.695	4.768	436	1663	802	842	14.51	1268	1105-S	IMI
962	950	Benzene, (2-methyl-1-propenyl)-	C10H12	768-49-0	0	58.395	0.473	58	688	750	898	11.19	1610	-	IMI
963	77	p-Xylene	C8H10	106-42-3	2.668	9.745	2.419	447089	414642	847	928	40.62	863	865-S	IMI
964	141	Benzene, cyclopropyl-	C9H10	873-49-4	0.035	13.828	3.328	5830	4567	677	708	10.4	937	1032-S	IMI
965	268	Benzene, 1-ethyl-3,5-dimethyl-	C10H14	934-74-7	0.033	21.412	3.552	5539	3204	827	910	16.4	1051	1059-S	IMI
966	657	Benzene, 1-ethyl-2,4,5-trimethyl-	C11H16	17851-27-3	0.015	40.895	3.191	2447	1160	627	715	5.83	1330	-	IMI
967	438	Benzene, (1,1-dimethyl-2-propenyl)-	C11H14	18321-36-3	0.013	29.112	4.192	2222	3176	711	748	7.24	1159	-	IMI
968	405	Benzene, (1,1-dimethylpropyl)-	C11H16	2049-95-8	0.003	27.595	3.631	554	1132	684	776	12.73	1138	1080-S	IMI
969	484	Benzene, 2,4-dimethyl-1-(1-methylethyl)-	C11H16	4706-89-2	0.003	31.912	4.274	507	1229	732	758	8.3	1199	-	IMI
970	661	Benzene, 1,3-diethyl-5-methyl-	C11H16	2050-24-0	0.02	40.895	3.211	3207	1172	610	735	6.09	1330	1147-S	IMI
971	246	Benzene, (1-methylpropyl)-	C10H14	135-98-8	0.011	20.945	3.427	1804	2119	735	832	23.48	1045	1001-S	IMI
972	697	Biphenyl	C12H10	92-52-4	0.009	43.462	0.074	1443	786	632	829	47.86	1368	1381-S	IMI
973	397	Benzene, 1-methyl-4-(1-methylpropyl)-	C11H16	1595-16-0	0.004	27.595	3.567	572	984	709	797	23.54	1138	1096-S	IMI
974	388	Benzene, 1,4-diethyl-2-methyl-	C11H16	13632-94-5	0.003	27.245	3.801	454	951	675	857	15.07	1133	1164-S	IMI
975	375	Benzene, 1,2,3,5-tetramethyl-	C10H14	527-53-7	0.064	25.729	4.075	10810	15167	912	915	15.8	1112	1117-S	IMI
976	278	Benzene, 4-ethyl-1,2-dimethyl-	C10H14	934-80-5	0.036	21.412	3.559	6083	3111	773	786	10.99	1051	1085-S	IMI
977	582	Benzene, pentamethyl-	C11H16	700-12-9	0.009	36.695	4.776	1590	1398	803	869	21.74	1268	1260-S	IMI
978	434	(1-Methylenebut-2-enyl)benzene	C11H12	70588-46-4	0.001	29.112	4.648	173	728	694	731	23.7	1160	1135-S	IMI
979	405	`	C10H14	488-23-3	0.015	27.828	4.48	2032	6001	877	888	13.37	1142	1143-S	IMI
980	412	Benzene, 1-methyl-4-(2-propenyl)-	C10H12	3333-13-9	0.004	27.012	4.678	504	1577	813	880	10.65	1130	-	IMI
981	946	4-Methyl-hexadecahydro-pyrene	C17H28	0-0-0	0.008	64.578	4.59	687	3099	707	773	28.1	1722	-	non-IMI
982	831	Naphthalene, 1,2,3,5,6,7,8,8a-octahydro-1,8a-dimethyl-7-(1-methylethenyl)-, [1S-(1α,7α,8aα)]-	C15H24	10219-75-7	0.007	53.262	4.225	576	1935	819	863	7.71	1524	1494-S	non-IMI
983	913	Pyrene, hexadecahydro-	C16H26	2435-85-0	0.005	60.845	4.63	396	1243	772	801	63.91	1655	-	non-IMI
984	949	Hexadecahydro-benzo[de]anthracene	C17H28	0-0-0	0.005	64.928	4.549	464	1862	680	757	32.32	1729	-	non-IMI
985	1044	Octadecahydro-benzo[cd]pyrene	C19H30	0-0-0	0.004	77.762	5.492	306	801	701	739	57.21	1980	-	non-IMI
986	430	Naphthalene	C10H8	91-20-3	0.04	30.045	6.698	3923	5347	894	916	39.41	1173	1182-S	non-IMI
987	808	Naphthalene, 1,2,4a,5,6,8a-hexahydro-4,7-dimethyl-1-(1-methylethyl)-, [1S-(1α,4aβ,8aα)]-	C15H24	24406-05-1	0.018	51.162	3.889	1764	2977	876	900	20.27	1489	1538-S	non-IMI
988	553	Benzene, (1-ethyl-2-propenyl)-	C11H14	19947-22-9	0.004	36.228	0.67	381	630	720	814	15.37	1261	-	non-IMI
989	840	(3R,4aS,5R)-4a,5-Dimethyl-3-(prop-1-en-2-yl)-1,2,3,4,4a,5,6,7-octahydronaphthalene	C15H24	24741-64-8	0.003	53.262	4.214	317	856	806	866	7.15	1524	1507-S	non-IMI
990	129	1,2-Dihydrobenzo[b]fluoranthene	C20H14	100516-13-0	0.001	12.312	1.142	93	385	655	758	57.58	913	-	non-IMI
991	842	Benzene, 2-butenyl-	C10H12	1560-06-1	0.001	53.495	0.615	79	444	522	814	7.28	1527	1024-S	non-IMI
992	178	Benzene, 1-ethyl-2-methyl-	C9H12	611-14-3	0.015	14.878	3.159	1467	2133	875	905	22.18	954	971-S	non-IMI
993	278	Benzene, 1,3-diethyl-	C10H14	141-93-5	0.005	20.712	3.553	450	576	646	735	14.22	1041	1032-S	non-IMI
994	835	Naphthalene, 1,2,4a,5,6,8a-hexahydro-4,7-dimethyl-1-(1-methylethyl)-	C15H24	483-75-0	0.011	51.045	3.955	1042	1833	824	863	11.45	1487	1485-S	non-IMI
995	865	Naphthalene, 2,3,4,4a,5,6-hexahydro-1,4a-dimethyl-7-(1-methylethyl)-	C15H24	473-14-3	0.003	53.262	4.222	309	972	813	845	6.36	1524	-	non-IMI
996	244	o-Cymene	C10H14	527-84-4	0.035	19.195	3.278	3274	4832	791	867	22.91	1020	1022-S	non-IMI
997	279	Naphthalene, 1,2,3,5,8,8a-hexahydro-	C10H14	62690-65-7	0.011	21.295	3.449	1000	581	668	770	11.98	1050	-	non-IMI
998	879	Naphthalene, decahydro-4a-methyl-1-methylene-7-(1-methylethenyl)-, [4aR-(4aα,7α,8aβ)]-	C15H24	17066-67-0	0.007	53.262	4.202	673	2362	831	887	6.71	1524	1486-S	non-IMI
999	756	Benzene, 1-methyl-4-(1-propynyl)-	C10H10	2749-93-1	0.005	48.712	0.965	479	556	665	822	9.99	1450	-	non-IMI
Phenols
1000	233	Phenol, 2-propyl-	C9H12O	644-35-9	0.011	20.128	3.757	980	1433	788	879	17.53	1033	1224-S	both
1001	657	Phenol, 2-methoxy-3-(2-propenyl)-	C10H12O2	1941-12-4	0.006	41.712	6.6	538	1450	886	903	23.14	1343	1377-S	both
1002	809	2,4-Di-tert-butylphenol	C14H22O	96-76-4	0.006	51.745	4.751	519	1715	825	880	53.26	1499	1514-S	both
1003	257	Phenol, 3-methyl-	C7H8O	108-39-4	0.002	21.178	5.239	132	443	643	822	16	1048	1075-S	both
1004	186	Phenol	C6H6O	108-95-2	0.002	16.162	4.804	200	392	690	926	33.52	975	981-S	both
1005	501	4-Vinylphenol	C8H8O	2628-17-3	0.011	32.728	6.5	1773	1664	736	793	39.17	1211	1223-S	IMI
1006	546	Phenol, 4-(2-propenyl)-	C9H10O	501-92-8	0.015	35.178	6.128	2613	1638	798	867	49.91	1247	1255-S	IMI
1007	264	Phenol, 2-methyl-	C7H8O	95-48-7	0.01	21.178	5.318	1420	1648	675	762	14.51	1048	1054-S	IMI
1008	520	Phenol, 3-(1-methylethyl)-	C9H12O	618-45-1	0.002	33.312	5.603	277	956	769	917	22.91	1219	1228-S	IMI
1009	506	Phenol, 2-(1-methylethyl)-	C9H12O	88-69-7	0.041	31.445	5.321	5857	10185	883	964	36.77	1193	1199-S	IMI
1010	597	Phenol, 2-methyl-5-(1-methylethyl)-	C10H14O	499-75-2	0.015	37.862	5.247	1355	3882	880	922	34.52	1285	1299-S	non-IMI
Amides
1011	3	Hydrazinecarboxamide	CH5N3O	57-56-7	0.003	1.928	0.138	305	1847	792	934	54.61	-	-	both
1012	603	Formamide, N,N-dibutyl-	C9H19NO	761-65-9	0.014	38.328	6.024	2283	2641	840	891	77.05	1292	1310-S	IMI
1013	784	Acetamide, N-tricyclo[4.3.1.1(3,8)]undec-1-yl-	C13H21NO	27011-42-3	0.001	48.128	4.117	219	627	528	711	7.45	1441	-	IMI
1014	306	Benzeneacetamide, α-hydroxy-N,α-dimethyl-	C10H13NO2	2019-70-7	0.002	23.395	5.729	173	470	618	741	15.02	1080	-	non-IMI
Cycloalkanes
1015	1073	Cyclotetradecane, 1,7,11-trimethyl-4-(1-methylethyl)-	C20H40	1786-12-5	0.588	83.362	0.885	51520	15023	829	865	8.7	-	1981-S	both
1016	380	1-Methylpentyl cyclopropane	C9H18	6976-28-9	0.01	27.012	3.299	906	3411	760	850	5.1	1130	-	both
1017	525	Cyclopentane, (3-methylbutyl)-	C10H20	1005-68-1	0.003	34.595	2.317	261	1603	830	882	8.48	1237	1006-S	both
1018	179	Bicyclo[3.1.1]heptane, 6,6-dimethyl-2-methylene-, (1S)-	C10H16	18172-67-3	0.001	15.928	2.423	109	491	763	913	20.17	971	-	both
1019	381	Cyclopropane, trimethyl(2-methyl-1-propenylidene)-	C10H16	14803-30-6	0.004	27.362	3.293	373	526	756	790	39.58	1135	-	both
1020	575	Cyclohexane, 1-butenylidene-	C10H16	36144-40-8	0.004	37.162	6.044	349	671	807	840	19.47	1276	996-S	both
1021	393	Heptylcyclohexane	C13H26	5617-41-4	0.003	27.012	2.26	298	913	736	873	13.74	1130	1345-S	both
1022	540	Cyclododecane	C12H24	294-62-2	0.003	34.595	2.28	300	1444	831	864	6.73	1237	1330-S	both
1023	768	Cyclohexane, 2-ethenyl-1,1-dimethyl-3-methylene-	C11H18	95452-08-7	0.003	46.262	4.477	287	393	676	769	8.57	1412	-	both
1024	873	(1S,5S)-4-Methylene-1-((R)-6-methylhept-5-en-2-yl)bicyclo[3.1.0]hexane	C15H24	58319-04-3	0.002	52.678	3.663	257	735	716	840	17.12	1514	1464-S	IMI
1025	885	Cyclopropane, 1,1,2,2-tetramethyl-3-(2-phenylethenylideno)-	C15H18	0-0-0	0.002	55.478	5.985	399	807	633	712	24.22	1562	-	IMI
1026	390	Cyclopropane, 1-methyl-2-(1-methylethyl)-3-(1-methylethylidene)-, cis-	C10H18	24524-52-5	0.004	26.895	4.452	598	1632	749	826	14.38	1128	-	IMI
1027	385	Cyclohexane, 1-methyl-4-(1-methylethylidene)-	C10H18	1124-27-2	0.002	26.895	4.476	329	891	680	786	3.93	1128	1041-S	IMI
1028	321	Cyclopropane, pentyl-	C8H16	2511-91-3	0.025	22.812	3.335	3650	10079	895	915	26.89	1071	813-S	IMI
1029	193	Bicyclo[3.1.0]hexane, 4-methylene-1-(1-methylethyl)-	C10H16	3387-41-5	0.007	15.928	2.313	997	1629	781	903	22.74	971	974-S	IMI
1030	1029	1,7-Dimethyl-4-(1-methylethyl)cyclodecane	C15H30	645-10-3	0.007	75.545	2.621	640	721	795	844	6.67	1933	-	non-IMI
1031	379	Cyclohexane, pentyl-	C11H22	4292-92-6	0.005	27.012	2.271	470	1100	819	882	36.55	1130	1135-S	non-IMI
1032	421	1-Nonylcycloheptane	C16H32	0-0-0	0.004	28.995	2.543	322	458	658	849	13.67	1157	-	non-IMI
1033	444	Cyclopropane, nonyl-	C12H24	74663-85-7	0.004	30.045	2.048	370	641	670	830	2.82	1172	1216-S	non-IMI
1034	1018	Cyclodecane, octyl-	C18H36	16539-09-6	0.004	72.628	2.698	329	577	691	738	1.85	1875	-	non-IMI
1035	232	Cyclopentane, pentyl-	C10H20	3741-00-2	0.003	20.012	1.978	257	1114	820	907	20.6	1031	1037-S	non-IMI
1036	535	Bicyclo[6.1.0]nonane, 9-(1-methylethylidene)-	C12H20	56666-90-1	0.003	34.945	6.025	238	575	584	742	4.25	1243	-	non-IMI
1037	174	Cyclopropane, 1,2-dimethyl-3-pentyl-, (1α,2α,3α)-	C10H20	62238-10-2	0.002	15.695	1.753	143	973	752	836	4.49	967	1005-S	non-IMI
1038	243	Cyclopentane, butyl-	C9H18	2040-95-1	0.003	20.012	2.001	323	1101	843	915	17.96	1031	937-S	non-IMI
1039	374	Cyclohexane, octyl-	C14H28	1795-15-9	0.003	27.012	2.24	264	908	753	844	10.62	1130	1448-S	non-IMI
1040	789	Cyclopentane, nonyl-	C14H28	2882-98-6	0.009	48.245	2.471	909	554	659	758	2.12	1443	1452-S	non-IMI
1041	717	Cyclopropane, hexylidene-	C9H16	91509-06-7	0.003	43.345	5.709	336	781	680	753	10.66	1368	-	non-IMI
1042	1067	Cyclohexane, 1,4-dimethyl-2-octadecyl-	C26H52	55282-02-5	0.003	77.412	2.659	294	474	723	737	4.42	1971	-	non-IMI
1043	158	Cyclopropane, 1,1-dimethyl-2-pentyl-	C10H20	19150-21-1	0.002	13.479	1.517	154	512	682	817	3.68	931	921-S	non-IMI
1044	319	Cyclopentane, 2-methyl-1-methylene-3-(1-methylethenyl)-	C10H16	56710-83-9	0.004	23.395	3.193	371	821	716	810	14.48	1079	1243-S	non-IMI
1045	315	Cyclopropane, 1-ethyl-2-heptyl-	C12H24	74663-86-8	0.009	22.928	1.759	880	4102	765	778	0.97	1072	-	non-IMI
1046	320	Bicyclo[3.1.0]hexane, 6-isopropylidene-1-methyl-	C10H16	24524-57-0	0.008	23.395	3.171	727	1187	761	791	5.82	1079	964-S	non-IMI
1047	164	Cyclopropane, (1,2-dimethylpropyl)-	C8H16	6976-27-8	0.004	14.062	3.073	340	445	651	779	6.56	941	-	non-IMI
1048	260	Cyclopentane, hexyl-	C11H22	4457-00-5	0.002	20.012	1.943	231	1044	782	873	6.21	1031	1136-S	non-IMI
Nitrogen oxides
1049	124	Oxime-, methoxy-phenyl-_	C8H9NO2	0-0-0	0.015	11.495	3.959	1473	1882	746	829	65.23	901	-	both
1050	292	Amyl nitrite	C5H11NO2	463-04-7	0.008	23.628	6.268	1363	763	630	710	7.15	1083	-	IMI
1051	522	1-Oxa-3,4-Diazaspiro[4.5]dec-3-ene, 2-(acetyloxy)-2-methyl-	C10H16N2O3	66398-55-8	0.007	34.945	6.009	1133	1012	691	755	6.68	1243	-	IMI
1052	253	Isoamyl nitrite	C5H11NO2	110-46-3	0.013	20.712	1.812	2225	1411	643	755	4.27	1041	-	IMI
1053	2	Semicarbazide	CH5N3O	4426-72-6	0.064	1.928	6.283	10767	2984	806	924	60.44	-	-	IMI
1054	790	O-Methylisourea	C2H6N2O	2440-60-0	0.006	46.728	6.176	1041	3320	711	756	16.5	1420	-	IMI
1055	11	Acetic acid, hydrazide	C2H6N2O	1068-57-1	0.002	2.745	6.894	405	2404	792	916	45.91	-	-	IMI
1056	533	3-Amino-5-t-butylisoxazole	C7H12N2O	55809-36-4	0.001	34.828	3.979	69	485	672	770	11.63	1241	-	non-IMI
1057	753	1H-Pyrrole, 2,5-dihydro-1-nitroso-	C4H6N2O	10552-94-0	0.001	48.595	0.709	49	526	616	741	10.04	1448	-	non-IMI
1058	1101	5-Methyloxazolidine	C4H9NO	58328-22-6	0.021	2.862	1.083	2014	813	677	832	15.62	-	-	non-IMI
1059	291	2,4-Dihydroxy-5,6-dimethylpyrimidine	C6H8N2O2	26305-13-5	0.008	22.345	6.677	737	903	628	724	10.56	1065	-	non-IMI
1060	510	2-Methyl-3-oxobutyronitrile	C5H7NO	4468-47-7	0.004	32.728	6.227	396	576	716	862	52.62	1211	-	non-IMI
1061	15	Norpseudoephedrine	C9H13NO	36393-56-3	0.459	2.512	2.127	41735	4132	682	790	8.55	-	-	non-IMI
1062	294	2-Dimethylamino-4,5-dimethyl-oxazole	C7H12N2O	73777-29-4	0.019	22.345	6.636	1894	2031	651	715	11.19	1065	-	non-IMI
1063	181	sec-Butyl nitrite	C4H9NO2	924-43-6	0.018	15.462	4.587	1807	1797	675	739	20.33	964	-	non-IMI
1064	27	Butyric acid hydrazide	C4H10N2O	3538-65-6	0.006	4.612	1.95	625	672	680	750	25.18	-	-	non-IMI
Sulfides
1065	166	Dimethyl trisulfide	C2H6S3	3658-80-8	0.007	15.229	5.121	653	459	753	864	94.19	960	971-S	both
1066	378	Butane, 3-methyl-1-(methylthio)-	C6H14S	13286-90-3	0.031	26.778	5.738	4968	9465	687	793	26.94	1127	875-S	IMI
1067	295	(E)-1-Allyl-2-(prop-1-en-1-yl)disulfane	C6H10S2	122156-02-9	0.002	22.928	4.606	193	433	547	703	19.17	1073	1103-S	non-IMI
1068	996	Benzene, [(3,3,5,5-tetramethylcyclohex-1-en-1-yl)thio]-	C16H22S	102108-78-1	0.001	67.262	4.331	93	477	631	709	11.45	1772	-	non-IMI
1069	391	Trisulfide, methyl 2-propenyl	C4H8S3	34135-85-8	0.001	26.895	6.073	132	464	646	723	49.55	1129	1142-S	non-IMI
Alkylene oxides
1070	10	Oxetane, 2,2-dimethyl-	C5H10O	6245-99-4	0.041	2.978	0.906	4050	4024	780	794	65.27	-	-	both
1071	697	2-Pentene, 1-ethoxy-4,4-dimethyl-	C9H18O	55702-60-8	0.003	42.062	6.114	278	850	701	770	16.63	1348	-	both
1072	631	Spiro[cyclopropane-1,6'-[3]oxatricyclo[3.2.1.0(2,4)]octane]	C9H12O	107079-37-8	0.005	39.612	5.407	428	1179	738	805	10.93	1311	-	both
1073	117	1,5-Dimethyl-6-oxa-bicyclo[3.1.0]hexane	C7H12O	82461-31-2	0.004	11.145	3.388	374	1080	643	732	23.14	893	-	both
1074	92	1,2,4,5-Tetroxane, 3,3,6,6-tetramethyl-	C6H12O4	1073-91-2	0.019	10.795	4.451	3261	1447	647	939	13.15	886	860-S	IMI
1075	350	Ether, 6-methylheptyl vinyl	C10H20O	10573-35-0	0.002	25.145	3.092	250	1691	650	847	6.36	1104	-	IMI
1076	242	Acetaldehyde, tetramer	C8H16O4	108-62-3	0.018	20.595	5.14	1579	3493	856	872	67.69	1040	-	non-IMI
1077	35	Hexane, 1-(ethenyloxy)-	C8H16O	5363-64-4	0.006	4.962	2.009	570	787	721	770	12.68	-	-	non-IMI
1078	127	CH3C(O)CH2CH2OH	C4H8O2	590-90-9	0.01	12.195	2.893	979	1331	790	889	38.38	911	798-S	non-IMI
Oxygenates
1079	309	trans-Linalool oxide (furanoid)	C10H18O2	34995-77-2	0.03	23.628	3.864	2627	2909	832	876	38.14	1082	1086-S	both
1080	804	Butylated Hydroxytoluene	C15H24O	128-37-0	0.005	51.395	4.763	437	939	777	810	58.6	1493	1513-S	both
1081	613	1,3-Phenylene, bis(3-phenylpropenoate)	C24H18O4	0-0-0	0.003	38.678	0.448	282	528	737	807	30.6	1296	-	both
1082	740	6-(3-Methyl)butoxytetrahydro-2H-pyran	C10H20O2	0-0-0	0.046	47.778	4.077	4538	11010	731	820	11.64	1436	-	both
1083	592	Indano[2,1-d]1,3-dioxane,	C11H12O2	102688-70-0	0.003	37.745	0.143	335	514	650	746	30.03	1283	-	both
1084	637	Dicyclopentadiene diepoxide	C10H12O2	81-21-0	0.001	39.728	5.318	131	402	688	777	11.42	1313	1499-S	both
1085	3	Ethylene oxide	C2H4O	75-21-8	0.102	2.045	0.079	10117	2441	789	834	36.38	-	404-S	both
1086	770	Ether, 3-butenyl pentyl	C9H18O	34061-78-4	0.019	47.428	4.077	1920	950	610	783	5.64	1430	-	both
1087	247	2-Furanone, 3,4-dihydroxytetrahydro	C4H6O4	17675-99-9	0.004	18.962	3.151	394	1029	662	774	8.59	1017	-	both
1088	420	Camphor	C10H16O	76-22-2	0.002	27.595	5.395	218	588	703	814	23.38	1138	1145-S	both
1089	204	3,4-Altrosan	C6H10O5	0-0-0	0.189	19.779	1.517	30917	7662	697	710	4.5	1028	-	IMI
1090	592	8-Methylene-3-oxatricyclo[5.2.0.0(2,4)]nonane	C9H12O	0-0-0	0.018	37.862	5.069	3011	6870	783	803	8.81	1285	-	IMI
1091	419	3-Hexanol, 3,4-diethyl-,	C10H22O	19398-78-8	0.011	29.345	2.804	1799	634	656	826	8.47	1162	-	IMI
1092	548	2-(Prop-2-enoyloxy)tetradecane	C17H32O2	192181-77-4	0.007	35.878	5.893	1079	1190	682	757	3.92	1257	-	IMI
1093	797	(3S,4aS,8aR)-1,1,3,6-Tetramethyl-3-vinyl-3,4,4a,7,8,8a-hexahydro-1H-isochromene	C15H24O	107602-53-9	0.007	48.595	3.795	1126	883	684	743	4.04	1449	1465-S	IMI
1094	387	10-Methyldodec-3-en-4-olide	C13H22O2	0-0-0	0.006	27.828	6.344	931	773	670	766	4.94	1142	1663-S	IMI
1095	91	7-Oxabicyclo[4.1.0]heptane, 1-methyl-	C7H12O	1713-33-3	0.001	11.145	3.388	230	877	693	795	18.87	893	-	IMI
1096	87	Benzene, (2-ethoxyethyl)-	C10H14O	1817-90-9	1.751	10.795	2.817	293447	420871	665	761	29.19	885	-	IMI
1097	905	Hexano-dibutyrin	C17H30O6	65235-12-3	0.065	56.995	4.274	10977	28168	736	840	14.77	1587	-	IMI
1098	411	3-(Prop-2-enoyloxy)tetradecane	C17H32O2	0-0-0	0.006	27.828	6.361	951	805	669	729	8.05	1142	-	IMI
1099	6	Diisobutyl cellosolve	C10H22O2	0-0-0	0.031	2.395	0	5080	8746	758	788	26.11	-	-	IMI
1100	591	Heptane, 2-(hexyloxy)-	C13H28O	74663-79-9	0.005	36.928	4.358	885	2980	693	737	7.17	1272	-	IMI
1101	877	(1R,3E,7E,11R)-1,5,5,8-Tetramethyl-12-oxabicyclo[9.1.0]dodeca-3,7-diene	C15H24O	19888-34-7	0.004	54.662	4.062	687	930	703	791	16.76	1548	1606-S	IMI
1102	626	5-(Prop-2-enoyloxy)pentadecane	C18H34O2	0-0-0	0.001	38.795	5.227	212	683	630	751	22.83	1299	-	IMI
1103	98	CH3C(O)OCH(CH3)C(O)CH3	C6H10O3	4906-24-5	0.025	10.795	4.412	4231	1714	711	817	22.66	886	888-S	IMI
1104	468	D-Fucose	C6H12O5	3615-37-0	0.007	30.745	4.845	913	948	676	743	7.58	1183	-	IMI
1105	606	7'-Oxaspiro[cyclopropane-1,4'-tricyclo[3.3.1.0(6,8)]nonan-2'-one]	C10H12O2	109637-57-2	0.006	37.745	5.169	816	1331	750	775	7.58	1284	-	IMI
1106	872	5,5,8a-Trimethyl-3,5,6,7,8,8a-hexahydro-2H-chromene	C12H20O	54344-82-0	0.004	52.095	6.682	619	1915	699	716	28.6	1505	-	IMI
1107	604	2H-1-Benzopyran, 3,4,4a,5,6,8a-hexahydro-2,5,5,8a-tetramethyl-, (2α,4aα,8aα)-	C13H22O	41678-32-4	0.003	37.512	3.721	430	759	719	845	42.47	1280	1318-S	IMI
1108	16	Hexane, 1,1'-oxybis-	C12H26O	112-58-3	0.008	3.562	0.552	1167	10571	716	747	28.1	-	1264-S	IMI
1109	23	Hydroperoxide, 1-methylhexyl	C7H16O2	762-46-9	0.003	4.729	0.532	428	1350	717	782	14.32	-	-	IMI
1110	238	Ether, 2-ethylhexyl tert-butyl	C12H26O	83704-03-4	0.016	20.478	1.769	1405	3483	751	771	13.14	1038	-	non-IMI
1111	906	1,1'-Biphenyl, 4-methoxy-	C13H12O	613-37-6	0.014	60.262	1.462	1234	2334	859	899	68.79	1643	1696-S	non-IMI
1112	343	1,6-Octadiene, 3-ethoxy-3,7-dimethyl-	C12H22O	72845-33-1	0.003	25.262	3.309	260	729	680	754	25.19	1105	-	non-IMI
1113	5	2-Ethyl-oxetane	C5H10O	0-0-0	1.66	2.862	0.326	162346	254092	715	891	28.55	-	-	non-IMI
1114	440	trans-4,5-Epoxydecane	C10H20O	56740-10-4	0.021	30.745	0.453	2072	419	591	752	8.04	1182	-	non-IMI
1115	872	2-Pentene, 5-(pentyloxy)-, (E)-	C10H20O	56052-85-8	0.003	56.062	4.163	249	595	702	835	10.33	1571	-	non-IMI
1116	165	1,6-Anhydro-3,4-dideoxy-β-D-manno-hexapyranose	C6H10O3	39682-49-0	0.006	14.062	3.134	587	477	696	786	22.31	941	-	non-IMI
1117	282	Methyl-α-d-ribofuranoside	C6H12O5	0-0-0	0.003	20.828	3.211	308	707	660	766	5.1	1043	-	non-IMI
1118	661	2H-1b,4-Ethanopentaleno[1,2-b]oxirene, hexahydro-, (1aα,1bβ,4β,4aα,5aα)-	C10H14O	117221-80-4	0.003	39.378	6.005	313	1059	623	729	6.02	1308	-	non-IMI
1119	410	4-Acetyl-1-methylcyclohexene	C9H14O	6090-9-1	0.013	27.828	5.162	1140	1265	778	797	25.51	1142	1137-S	non-IMI
1120	485	6,7-Dioxabicyclo[3.2.1]octane, 1-methyl-	C7H12O2	0-0-0	0.013	30.745	6.638	1170	2114	636	738	9.25	1183	-	non-IMI
1121	118	Hexane, 1-(hexyloxy)-3-methyl-	C13H28O	74421-18-4	0.012	11.379	2.423	1116	1364	703	774	9.25	898	-	non-IMI
1122	585	7-Oxabicyclo[4.1.0]heptane, 1-methyl-4-(2-methyloxiranyl)-	C10H16O2	96-08-2	0.004	35.295	4.845	408	825	633	755	8.41	1248	1294-S	non-IMI
1123	295	7-Oxabicyclo[4.1.0]heptane, 3-oxiranyl-	C8H12O2	106-87-6	0.009	22.462	4.195	902	2649	768	792	8.83	1066	-	non-IMI
1124	401	Ether, heptyl hexyl	C13H28O	7289-40-9	0.007	27.712	3.435	666	1230	650	748	4.7	1140	-	non-IMI
1125	90	Hydroperoxide, hexyl	C6H14O2	4312-76-9	0.004	9.862	3.447	397	605	711	876	25.55	866	-	non-IMI
Nitrogen-containing compounds
1126	766	(+)-2-Aminoheptane	C7H17N	6240-90-0	0.088	47.078	0.768	8745	462	506	823	11.7	1424	-	both
1127	208	Azetidine, 3-methyl-3-phenyl-	C10H13N	5961-33-1	0.015	16.278	3.841	1481	1403	685	828	37.64	976	1033-S	both
1128	748	Diazene, dimethyl-	C2H6N2	503-28-6	0.016	46.728	6.182	2733	3635	730	937	11.99	1420	-	IMI
1129	217	Propanenitrile, 2,2'-azobis[2-methyl-	C8H12N4	78-67-1	0.133	19.195	1.064	21511	15219	770	911	45.03	1019	1085-S	IMI
1130	241	Tetramethylbutanedinitrile	C8H12N2	3333-52-6	0.047	19.195	1.142	7959	18702	800	911	49.62	1020	1060-S	IMI
1131	451	2-Azatricyclo[4.3.1.1(4,8)]undecane	C10H17N	0-0-0	0.012	30.395	4.511	1028	1486	653	738	22.99	1178	-	non-IMI
1132	725	Tuaminoheptane	C7H17N	123-82-0	0.001	46.728	6.677	91	507	594	862	9.97	1420	-	non-IMI
1133	932	Pyridine, 2-(2-(4-dimethylaminophenyl)ethenyl)- trans	C15H16N2	726-37-4	0	63.062	1.694	38	433	582	726	26.44	1694	-	non-IMI
1134	241	4-Cyanocyclohexene	C7H9N	100-45-8	0.008	18.728	0.06	772	1136	666	804	62.8	1013	1028-S	non-IMI
1135	479	7-Azabicyclo[4.1.0]heptane, 1-methyl-	C7H13N	25022-25-7	0.03	30.395	4.164	2746	666	670	750	6.1	1178	-	non-IMI
Amines
1136	356	1-Butanamine, N-butylidene-	C8H17N	4853-56-9	0.067	25.962	3.297	5835	9245	827	837	50.21	1115	-	both
1137	714	1-Butanamine, N-pentylidene-	C9H19N	10599-77-6	0.011	46.028	3.017	946	3303	796	851	37.82	1408	-	both
1138	102	Hydroxylamine, O-(3-methylbutyl)-	C5H13NO	19411-65-5	0.006	10.562	3.211	628	2014	704	830	20.3	881	-	both
1139	12	1-(5-Bicyclo[2.2.1]heptyl)ethylamine	C9H17N	0-0-0	0.167	2.162	2.698	15211	3650	691	748	11.83	-	-	both
1140	7	Ethanamine, N-ethyl-N-[(1-methylethoxy)methyl]-	C8H19NO	54699-21-7	0.56	2.978	0.554	91411	90068	631	711	13.96	-	-	IMI
1141	12	Diglycolamine	C4H11NO2	929-06-6	0.021	3.095	0.945	3589	2695	695	754	14.75	-	-	IMI
1142	8	3-Methylhexan-2-amine	C7H17N	35399-82-7	0.004	2.512	1.201	634	3622	709	850	8.06	-	1305-S	IMI
1143	7	Dextroamphetamine	C9H13N	51-64-9	0.003	2.278	1.182	428	2000	677	732	13.11	-	1141-S	IMI
1144	450	Cyclodecylamine	C10H21N	2567-87-5	0.029	30.395	3.868	2550	3389	726	823	11.11	1177	-	non-IMI
1145	278	N,N,O-Triacetylhydroxylamine	C6H9NO4	17720-63-7	0.024	21.645	5.384	2372	4257	651	858	16.42	1055	-	non-IMI
1146	5	n-Hexylmethylamine	C7H17N	35161-70-7	0.073	2.395	1.438	7199	2545	793	863	11.41	-	884-S	non-IMI
1147	764	2-Hexanamine, 4-methyl-	C7H17N	105-41-9	0.058	47.078	0.788	5276	394	519	774	8.37	1424	-	non-IMI
1148	81	Hydroxylamine, O-(2-methylpropyl)-	C4H11NO	5618-62-2	0.016	8.812	1.694	1465	2864	669	709	13.26	843	-	non-IMI
1149	6	1-Octanamine, N-methyl-	C9H21N	2439-54-5	0.118	2.395	1.142	11034	2378	813	871	23.2	-	1088-S	non-IMI
1150	650	1H-1,2,3,4-Tetrazol-5-ylmethanamine	C2H5N5	31602-63-8	0.002	38.562	4.527	161	499	569	784	8.11	1295	-	non-IMI
Others
1151	483	Benzothiazole	C7H5NS	95-16-9	0.002	32.962	2.102	238	433	732	795	52.07	1214	1228-S	both
1152	949	Tricyclo[3.1.0.0(2,4)]hexane, 3,6-diethyl-3,6-dimethyl-, trans-	C12H20	0-0-0	0.005	58.395	3.8	773	1803	759	806	17.94	1611	-	IMI
1153	381	Propane, 2-(2-isopropylidene-3-methylcyclopropyl)-, trans-	C10H18	24524-51-4	0.003	26.895	4.464	479	1434	718	789	6.18	1128	-	IMI
1154	394	Indan, 1-methyl-	C10H12	767-58-8	0.006	27.012	4.681	1030	2141	814	867	8.56	1130	1079-S	IMI
1155	543	1,2-Benzisothiazole	C7H5NS	272-16-2	0.008	32.962	2.018	1158	1203	790	931	40.76	1214	1221-S	IMI
1156	405	1,1'-Bicyclopropyl, 2,2,2',2'-tetramethyl-	C10H18	68998-20-9	0.002	26.895	4.492	351	996	694	777	4.95	1128	-	IMI
1157	773	(E)- 6,10-dimethyl-5,9-Undecadien-2-one	C13H22O	3796-70-1	0.029	48.128	4.55	4916	15701	896	899	43.33	1441	1453-S	IMI
1158	1015	Dodecane, 1-cyclopentyl-4-(3-cyclopentylpropyl)-	C25H48	7225-68-5	0.012	72.045	2.542	1082	645	733	767	7.65	1864	-	non-IMI
1159	708	Tetrahydrofurfuryl chloride	C5H9ClO	3003-84-7	0.004	45.678	4.49	322	598	625	820	28.05	1402	930-S	non-IMI
1160	729	2-(2-Aminoethanesulfonyl)propane	C5H13NO2S	320337-16-4	0.022	46.728	6.196	2184	2719	720	773	19.83	1420	1545-S	non-IMI
1161	124	4H-Thiopyran-4-one, tetrahydro-, 1,1-dioxide	C5H8O3S	17396-35-9	0.004	12.195	3.585	374	474	596	735	39.66	912	-	non-IMI
1162	679	3-Bromophthalide	C8H5BrO2	6940-49-4	0.003	40.545	3.371	324	490	735	811	33.99	1325	1505-S	non-IMI
1163	36	Benzyl isopentyl ether	C12H18O	122-73-6	0.823	5.895	1.573	80484	50713	635	809	10.64	-	1310-S	non-IMI
1164	102	n-Butyl ether	C8H18O	142-96-1	0.001	10.562	1.753	112	517	671	794	23.42	880	858-S	non-IMI
